# Supplementary material for: Immunological characterization and comparison of children with COVID-19 from their adult counterparts at single-cell resolution
Source: Front Immunol. 2024 Aug 1;15:1358725. doi: 10.3389/fimmu.2024.1358725 (PMC11325098; doi:10.3389/fimmu.2024.1358725)
Supplement: Supplementary file 1 [file DataSheet_1.xlsx]

## Sheet: Table S1
Supplementary Table S1. Clinical information of the pediatric patients sampled in the study
	* P_mild (n=4)	P_moderate (n=2)	P_CR (n=5)	Normal range
Onset of first positive viral test to sampling, days, median (IQR)	2(2~3)	2(2~2)	22(21~31)	-
First infection of SARS-CoV-2	Yes	Yes	Yes	-
Co-infections	No	No	No	-
SARS-CoV-2 vaccination	No	No	No	-
Underlying diseases	No	No	No	-
Date of sample collection	14 March to 7 May 2020	20 March to 21 March 2020	18 March to 4 May 2020	-
City of sample collection	Shanghai, China	Shanghai, China	Shanghai, China	-
Sign and symptom, case number
Sore throat	1	0	1	-
Cough	0	1	1	-
Fever	0	0	2	-
Rhinorrhea	1	0	1	-
Pneumonia (revealed by Chest Radiographs)	0	2	2	-
Clinical laboratory dataa, median (min to max)
WBCs, ×109/L	4.7(3.6~5.9)	4.4(4.1~4.6)	5.8(3.2~10.5)	4-10
Hemoglobin, g/L	140(105~168)	127.5(118~137)	122.5(119.3~139.3)	110-160
Platelets, ×109/L	342.5(171~361)	219.5(174~265)	270(234~306)	100-400
Neutrophils, %	51.4(47.1~61.2)	35.1(27.3~42.8)	52.1(46.9~53.6)	50-70
Neutrophils, ×109/L	2.6(2.4~2.8)	2.8(2.7~3)	2.8(1.6~5.3)	2-7
Lymphocytes, %	38.2(31.7~43.3)	54.5(42~66.9)	38(35.4~47)	30-40
Lymphocytes, ×109/L	2.4(1.2~2.5)	2.5(2~2.9)	2.5(1.1~4.4)	1.2-4
C-reactive protein, mg/Lb	<8	<8	-	<8
Procalcitonin, ng/dLc	<0.02	<0.02	-	<0.05
Interleukin-6, pg/mLd	<1.5	<1.5	-	<7
Alanine transaminase, U/L	16.3(3.7~19.9)	12(10.1~13.9)	16.7(14.3~21.4)	7-50
Aspartate aminotransferase, U/L	22.6(15.4~30.5)	21.5(18.6~24.4)	25.1(19.9~28.3)	13-40
Urea, mmol/L	3.4(2.5~4.2)	4.5(4.4~4.5)	3.4(2.6~3.8)	2.8-7.6
Creatinine, μmol/L	47.5(39~56)	50(38~68)	39(29.3~68)	21-65
Total protein, g/L	74.6(66.7~85.6)	76.2(75.7~76.7)	-	60-80
Albumin, g/L	46.9(43.2~50.5)	43.9(42.7~45.1)	42.9(41.7~43.4)	40-50
Globulin, g/L	27.7(23.5~35.1)	32.3(31.6~33)	-	20-30
Lactate dehydrogenase, U/L	202.5(158~265)	220(220~220)	247(230~290)	110-430
Creatine kinase-MB, U/L	18.7(9.9~23.9)	18.1(14.8~21.4)	18.8(16.3~20.4)	<25
Myohemoglobin, mg/L	10(9~11)	7.5(7~8)	-	10-46
IgG, g/L	11.4(9.9~14.2)	13.5(12.8~14.1)	-	3.5-14.26
IgA, g/L	0.9(0.4~2.1)	1.8(1.2~2.4)	-	0.06-2.5
IgM, g/L	0.9(0.9~1.2)	1.6(1.5~1.8)	-	0.35-2.16
Total-IgE, IU/ml	27.3(17.4~260.5)	198.5(161.1~235.9)	-	<100
D-dimer, mg/L	0.6(0.5~0.7)	0.6(0.5~0.6)	-	0-0.5
Fibrinogen, g/L	2.5(2.4~2.6)	2.8(2.5~3.5)	2.4(2~2.8)	2-4
Fibrin degradation products, μg/ml	0.8(0.7~1)	0.4(0.1~1)	1(0.1~2.4)	0-5
CD16+CD56+, %	10.8(5.7~23.5)	-	17.4(1.8~39.8)	11-23
CD16+CD56+, count, ×106/L	156(109.8~366.9)	-	308.5(95.1~1051.7)	280-630
CD3+, %	63.3(58.6~64.1)	-	60.6(54.6~73.1)	64-73
CD3+, count, ×106/L	1033.1(786.6~1200.8)	-	1442.4(1074.4~3801.7)	1410-3380
CD4+, %	32.5(30.6~35.8)	-	36.2(21.1~42.9)	29-36
CD4+, count, ×106/L	509.7(480.8~622.1)	-	642.2(556.8~2233)	710-1840
CD8+, %	26.5(17.7~28.2)	-	26.2(15.5~29.6)	24-34
CD8+, count, ×106/L	442.3(238~505.6)	-	782.6(274.4~1363.1)	540-1360
CD19+, %	26.2(11.4~29.5)	-	20.9(5.3~23.9)	14-21
CD19+, count, ×106/L	396.5(177.9~566.2)	-	369.8(138.8~1243.3)	450-820
CD45+, count, ×106/L	1613.8(1342.6~1919.8)	-	2644.2(1773.3~5200)	-
CD4/CD8 ratio	1.2(1.2~2)	-	1.6(0.7~2.3)	-
Notes:
* P, pediatric; A, adult; mild, mild COVID-19; moderate, moderate COVID-19; CR, convalescence; HC, healthy controls.
a These clinical laboratory data were collected during blood sampling.
b C-reactive protein of all the patients in P_mild and P_moderate were lower than the limit of detection (LOD) (8 mg/L).
c Procalcitonin of all the patients in P_mild and P_moderate were lower than the LOD (0.02 ng/dL).
d Interleukin-6 of all the patients in P_mild and P_moderate were lower than the LOD (1.5 pg/mL).

## Sheet: Table S2
Supplementary Table S2. Characteristics and laboratory findings of adult healthy donors and enrolled patients infected with SARS-CoV-2 in the study.
	Normal Range	Moderate							Severe				Conv						HD
SampleID		S01	S02	S03	S04	S05	S06	S07	S08	S09	S10	S11	S12	S13	S14	S15	S16	S17	S18	S19	S20	S21	S22
PatientID		P03	P04	P02	P01	P06	P07	P05	P10	P11	P08	P09	P03-2	P04-2	P02-2	P01-2	P12	P13	HD01	HD02	HD03	HD04	HD05
Charateristics
Age, years		41	15	55	36	60	37	35	50	78	40	79	41	15	55	36	43	48	29	58	44	33	35
Sex		F	M	F	M	F	M	M	F	M	M	F	F	M	F	M	M	M	M	M	M	M	M
Comorbidity		No	No	No	No	No	No	No	No	hypertension, diabetes	diabetes	hypertension	No	No	No	No	No	No	NA	NA	NA	NA	NA
Sign and symptom		fever, cough	fever	No	fever, cough	fever, cough, expectoration, short of breath	fever, sore throat, myalgia or fatigue	fever, cough, expectoration, myalgia or fatigue	fever, cough, expectoration, myalgia or fatigue	fever, cough, myalgia or fatigue	fever, cough, expectoration, myalgia or fatigue	fever, cough, expectoration, myalgia or fatigue	No	No	No	No	No	No	NA	NA	NA	NA	NA
Onset of symptom to sampling, days		10	4	6	5	7	7	8	15	10	4	5	27	21	19	9	11	26	NA	NA	NA	NA	NA
Onset of symptom to hospital admission, days		9	3	5	4	6	6	7	11	9	3	4	9	3	5	4	2	15	NA	NA	NA	NA	NA
Pulmonary inflammation		No	No	No	Unilateral	Bilateral	Unilateral	No	Bilateral	Bilateral	Bilateral	Bilateral	No	No	No	No	No	No	No	No	No	No	No
Mechanical ventilation		No	No	No	No	No	No	No	No	No	No	Yes	No	No	No	No	No	No	No	No	No	No	No
ICU care		No	No	No	No	No	No	No	Yes	Yes	Yes	Yes	No	No	No	No	No	No	No	No	No	No	No
Septic shock		No	No	No	No	No	No	No	No	No	No	Yes	No	No	No	No	No	No	No	No	No	No	No
Multi-organ failure		No	No	No	No	No	No	No	Yes	No	No	Yes	No	No	No	No	No	No	No	No	No	No	No
Respiratory parameter
Dyspnea		No	No	No	No	yes	No	No	Yes	Yes	Yes	Yes	No	No	No	No	No	No	No	No	No	No	No
Respiratory rate (per min)	16-24	19	20	22	18	23	20	20	30	26	26	25	18	19	20	20	22	18	NA	NA	NA	NA	NA
FiO2 (%)		21	21	21	8	33	21	21	35	45	21	70	21	21	21	21	21	21	NA	NA	NA	NA	NA
PaO2 (mmHg)	80-100	NA	NA	73	NA	144	85	NA	81	102	62	59	NA	NA	88	NA	NA	NA	NA	NA	NA	NA	NA
SpO2 (%)	95-100	100	99	98	100	99	96	99	99	97	91	92	99	100	98	99	98	100	NA	NA	NA	NA	NA
PaO2/FiO2 ratio	400-500	NA	NA	348	NA	436	405	NA	231	227	295	84	NA	NA	419	NA	NA	NA	NA	NA	NA	NA	NA
Blood routine
Leucocytes count, × 10⁹/L	3.97-9.15	7.36	6.35	3.71	4.64	5.17	4.53	5.48	5.51	3.69	5.4	4.1	7.07	5.87	3.17	5.01	4.36	5.54	4.95	7.27	6.81	6.24	8.2
Neutrophils count, × 10⁹/L	2.0-7.0	4.31	2.72	1.8	2.84	2.93	1.72	3.75	4.8	3.03	3.91	2.51	4.42	2.9	1.46	2.35	2.52	3.25	2.53	3.89	4.38	3.63	5.27
Lymphocytes count, × 10⁹/L	0.80-4.00	2.43	2.93	1.53	1.3	1.68	2.24	1.17	0.52	0.41	0.98	1.23	2.05	2.42	1.25	1.98	1.23	1.41	1.89	2.15	1.87	1.64	2.01
Platelets count, × 10⁹/L	85.0-303.0	189	168	157	113	185	173	170	252	162	134	128	232	191	212	100	267	189	171	269	209	249	300
Haemoglobin, g/L	131.0-172.0	132	150	140	160	148	151	162	114	112	158	148	124	142	120	147	149	149	150	149	154	162	161
Coagulation function
Activated partial thromboplastin time, s	23.0-42.0	25.8	32.6	33.5	79.7	30.4	36.2	34.2	18.5	64.5	33	33.8	NA	NA	NA	NA	NA	33.2	NA	NA	NA	NA	NA
Prothrombin time, s	10.20-14.30	12.1	13.6	11.8	12.2	10.9	12.8	11.6	11.5	18.1	11.4	11.6	NA	NA	NA	NA	NA	11.9	NA	NA	NA	NA	NA
D-dimer, µg/L	0.00-0.55	0.24	0.28	0.43	0.24	0.62	NA	0.24	2.31	4.89	0.13	0.19	NA	NA	NA	NA	0.55	0.14	NA	NA	NA	NA	NA
Blood biochemistry
Albumin, g/L	35.0–55.0	40	43	38	44	42	43	45	30	31	40	36	38	42	NA	NA	33	38	46	42	44	48	47
Alanine aminotransferase, U/L	5.0-40.0	107	65	14	32	16	23	26	76	34	12	14	50	28	NA	NA	25	21	15	26	20	12	40
Aspartate aminotransferase, U/L	8.0–40.0	81	60	28	30	24	27	25	18	50	18	23	26	39	NA	NA	23	15	23	20	15	16	35
Total bilirubin, μmol/L	3.40-20.5	11	14.7	7	11.6	18.9	23.1	22.4	27.7	13.1	11.3	17.5	6.1	10.3	NA	NA	14.8	16.6	12	6.6	12.2	9.8	14.6
Serum creatinine, μmol/L	62.0-115.0	69	83	71	85	68	84	68	68	81	82	68	58	83	NA	NA	64	71	96	96	81	99	73
Lactate dehydrogenase, U/L	109.0–245.0	213	516	212	162	247	197	256	232	305	180	156	128	147	NA	NA	225	90	NA	NA	NA	NA	NA
Interleukin-6, pg/mL	0.0-7.0	2.01	2.87	25.1	10.23	7.87	0.77	11.66	1.17	275.19	44.03	42.16	16.33	8.75	12.53	0.77	2.87	16.33	NA	NA	NA	NA	NA
C-reactive protein, mg/L	0.068-8.20	1.2	25.5	7	4.9	32	21.9	33.9	3.65	42.95	36.4	37	2.07	NA	1.75	2.1	19.5	0.41	NA	NA	NA	NA	NA
Procalcitonin, ng/mL	0.0-0.5	0.029	0.063	0.034	0.058	0.031	0.039	0.043	0.079	0.533	0.049	0.037	0.034	0.041	<0.02	0.073	0.042	0.035	NA	NA	NA	NA	NA
Erythrocyte sedimentation rate, mm/h	0.0-15.0	8	13	28	11	45	8	39	97	53	6	10	31	NA	37	NA	64	2	NA	NA	NA	NA	NA
Serum ferritin, ng/mL	30.0-400.0	30.83	339.1	194.6	432.3	339.5	396.7	556.1	818.3	854.4	323.3	430.7	42.32	383.4	199.5	310.2	587.9	363.4	NA	NA	NA	NA	NA
All clinical data are from the sampling day. COVID-19: coronavirus disease 2019.
Note: Authors Jia, et al. have utilized all of study subjects listed in this table from published article by Zhang, et al. Nat Immunol. 2020;21(9):1107-18.
