# Supplementary material for: Immunological characterization and comparison of children with COVID-19 from their adult counterparts at single-cell resolution
Source: Front Immunol. 2024 Aug 1;15:1358725. doi: 10.3389/fimmu.2024.1358725 (PMC11325098; doi:10.3389/fimmu.2024.1358725)
Supplement: Supplementary file 2 [file DataSheet_2.xlsx]

## Sheet: Sheet1
Supplementary Table S3. Number of cells corresponding to each category
Category	All cells	Number of Myeloid cells							Number of NK cells			Number of B cells					Number of T cells
		All of Myeloid cells	Naïve mono	Activated CD14+ mono	Activated CD16+ mono	mDCs	pDCs	Platelets	All of NK cells	CD16+ NK	CD16dim CD56bright NK	All of B cells	Activated B	Memory B	Naïve B	Plasma	All of T cells	CD4+ naïve T	CD4+ memory T	CD4+ effector memory T	CD4+ GZMK+ T	CD4+ GNLY+ T	CD8+ naïve T	CD8+ proliferative T	CD8+ GZMK+ T	CD8+ GNLY+ T	Naïve NKT	Activated NKT	MAIT	γδ T	Treg
P_HC	61988	7499	3054	2828	612	517	317	171	5949	4983	966	6391	1509	2072	2607	203	42149	13458	5034	576	610	225	6858	292	2660	2493	4582	934	1730	1940	757
A_HC	22329	6812	1708	3685	551	312	74	482	1935	1675	260	1992	234	767	969	22	11590	2730	2160	275	369	117	1538	98	1022	969	686	371	469	479	307
P_CR	43709	2966	1007	1185	242	268	155	109	6498	5327	1171	8043	1660	2254	3945	184	26202	4827	2790	420	303	276	4367	278	2435	2979	1991	772	2558	1713	493
A_CR	36469	10934	3046	5617	995	482	198	596	4504	4002	502	3382	334	1016	1726	306	17649	2999	2943	335	469	727	1696	419	1595	2734	766	657	1185	743	381
P_MD	43998	6985	3106	2709	496	418	143	113	7893	7027	866	4022	1010	1318	1538	156	25098	5611	3046	414	414	360	4081	254	1917	2929	2325	691	1462	1302	292
A_MD	35708	8287	2345	4124	700	304	137	677	5551	4979	572	3031	322	755	1822	132	18839	3034	2372	258	480	907	1777	343	1800	3612	910	847	1281	908	310
A_SC	22713	8766	2531	4502	643	281	77	732	2959	2679	280	3162	338	811	1278	735	7826	1592	1117	223	99	182	511	565	693	1048	521	446	238	459	132
