# Supplementary material for: Immunological characterization and comparison of children with COVID-19 from their adult counterparts at single-cell resolution
Source: Front Immunol. 2024 Aug 1;15:1358725. doi: 10.3389/fimmu.2024.1358725 (PMC11325098; doi:10.3389/fimmu.2024.1358725)
Supplement: Supplementary file 3 [file DataSheet_3.xlsx]

## Sheet: Sheet1
Supplementary Table S4.Characteristics of Single-Cell RNA Sequencing Quality Control and Clustering
PatientID	raw cell number	cell number after quality control	doublets number	cell nember kept	median gene number of kept cells	median count number of kept cells	median percentage of mitochondrial genes of kept cells	Number of Myeloid cells							Number of NK cells			Number of B cells					Number of T cells
								All of Myeloid cells	Naïve mono	Activated CD14+ mono	Activated CD16+ mono	mDCs	pDCs	Platelets	All of NK cells	CD16+ NK	CD16dim CD56bright NK	All of B cells	Activated B	Memory B	Naïve B	Plasma	All of T cells	CD4+ naïve T	CD4+ memory T	CD4+ effector memory T	CD4+ GZMK+ T	CD4+ GNLY+ T	CD8+ naïve T	CD8+ proliferative T	CD8+ GZMK+ T	CD8+ GNLY+ T	Naïve NKT	Activated NKT	MAIT	γδ T	Treg
P1_HC	9786	9382	745	8637	866	2525	1.5659	424	245	46	31	48	47	7	755	636	119	679	199	239	226	15	6779	1636	732	92	90	84	1452	41	428	495	850	127	478	184	90
P2_HC	8299	7891	631	7260	988	2872	1.69546	619	346	96	73	40	38	26	599	482	117	327	110	123	86	8	5715	1012	603	87	58	37	834	41	505	626	409	168	317	913	105
P3_HC	9665	9281	614	8667	1337	4046	2.24884	1188	440	486	76	77	18	91	497	438	59	936	172	253	501	10	6046	1951	786	65	143	18	1227	52	358	180	544	81	140	358	143
P4_HC	10624	10209	1409	8800	1196	3560.5	2.64089	1438	499	693	35	97	107	7	1663	1399	264	686	188	143	337	18	5013	1578	796	81	128	25	452	32	364	298	477	90	347	236	109
P5_HC	10994	10655	843	9812	1187	3447	0.986336	1430	598	500	163	118	39	12	544	397	147	1329	281	475	515	58	6509	2374	819	102	76	19	918	46	375	443	743	133	230	107	124
P6_HC	11413	11156	989	10167	1054	2841	1.06109	717	279	207	103	75	50	3	1553	1345	208	1372	300	595	413	64	6525	2595	703	67	53	14	982	48	365	276	927	194	111	72	118
P7_HC	9635	9284	639	8645	1068	3384	1.17371	1683	647	800	131	62	18	25	338	286	52	1062	259	244	529	30	5562	2312	595	82	62	28	993	32	265	175	632	141	107	70	68
A1_HC	7155	4958	515	4443	1527	4535	4.92377	1058	248	541	140	54	10	65	331	280	51	378	36	175	163	4	2676	600	420	57	105	30	471	20	190	245	135	77	108	152	66
A2_HC	8263	6152	739	5413	1601	4676	4.57729	2427	635	1411	151	77	15	138	611	564	47	457	57	165	231	4	1918	506	484	62	59	7	192	16	152	103	98	71	55	18	95
A3_HC	5725	3964	179	3785	1533	4613	4.94814	880	190	435	82	49	13	111	301	254	47	330	32	169	124	5	2274	578	339	42	78	22	394	16	174	195	115	51	90	114	66
A4_HC	9985	5541	571	4970	1352	4130	4.91067	1747	477	973	97	85	23	92	250	209	41	499	70	167	254	8	2474	568	442	36	65	34	262	25	257	225	202	101	112	105	40
A5_HC	8085	3965	247	3718	1401	4141	5.12114	700	158	325	81	47	13	76	442	368	74	328	39	91	197	1	2248	478	475	78	62	24	219	21	249	201	136	71	104	90	40
P8_CR	10847	10506	907	9599	1830	4500	2.70392	947	183	425	117	110	94	18	1461	878	583	1475	149	326	954	46	5716	357	633	123	83	15	456	92	749	587	153	89	1788	442	149
P9_CR	16886	16226	2252	13974	1315	3373	2.69742	1242	452	565	62	83	15	65	1101	973	128	3538	698	961	1819	60	8093	1655	716	135	55	85	1696	90	751	1290	476	276	146	541	181
P13_CR	8071	7793	561	7232	977	2639	2.24004	278	149	66	3	42	17	1	833	707	126	1619	362	401	814	42	4502	1315	650	72	69	22	495	43	400	288	445	128	166	336	73
P14_CR	8605	8414	664	7750	986	2453	1.9511	481	221	129	58	25	23	25	2762	2462	300	296	96	88	106	6	4211	710	354	54	69	85	918	35	354	529	301	116	375	261	50
P15_CR	6241	5444	290	5154	863.5	2320	2.23576	18	2	0	2	8	6	0	341	307	34	1115	355	478	252	30	3680	790	437	36	27	69	802	18	181	285	616	163	83	133	40
A6_CR	7953	6519	517	6002	1568	4219	3.12873	1703	552	859	123	44	9	116	706	629	77	604	44	193	168	199	2989	545	618	53	65	16	407	179	277	241	147	98	167	110	66
A7_CR	7641	6589	886	5703	1671	4714	3.64387	1909	511	945	181	95	25	152	516	445	71	551	63	90	388	10	2727	432	502	46	106	46	305	46	271	399	138	117	201	41	77
A8_CR	12657	7072	609	6463	1413	3575	3.51979	2205	866	1017	160	70	30	62	470	373	97	528	51	140	274	63	3260	453	496	77	80	185	234	60	233	637	122	112	304	201	66
A9_CR	10279	7357	646	6711	1472	4154	3.90971	1432	285	832	67	74	37	137	663	566	97	774	88	266	400	20	3842	855	708	71	104	273	269	23	293	512	174	121	262	80	97
A10_CR	8185	6057	650	5407	1458	3890	3.4	800	113	421	98	71	43	54	1219	1140	79	639	60	179	398	2	2749	464	372	45	82	155	207	27	257	590	111	149	163	79	48
A12_CR	7161	6693	510	6183	1658	4401	2.6977	2885	719	1543	366	128	54	75	930	849	81	286	28	148	98	12	2082	250	247	43	32	52	274	84	264	355	74	60	88	232	27
P10_MD	4028	3701	311	3390	967	2589	1.66516	146	72	56	9	7	2	0	210	169	41	738	204	189	328	17	2296	535	268	38	30	11	508	13	86	107	250	49	194	166	41
P11_MD	7809	7581	588	6993	1384	4022	1.22412	3207	1325	1408	241	179	37	17	1003	909	94	339	25	180	68	66	2444	599	467	87	48	41	333	54	191	243	120	57	63	118	23
P12_MD	10433	10202	985	9217	1095	3079	1.98238	1071	511	338	103	85	29	5	701	580	121	1095	189	418	470	18	6350	1850	702	121	73	47	1169	38	331	840	597	122	189	224	47
P13_MD	8448	8117	633	7484	1063	2745.5	1.60768	2104	905	875	132	88	40	64	772	647	125	901	221	205	451	24	3707	1013	588	74	75	12	446	29	358	236	313	109	174	203	77
P14_MD	11211	10736	971	9765	770	1912	1.5683	114	64	8	5	8	2	27	2481	2217	264	422	181	76	148	17	6748	1282	645	58	120	79	1443	59	484	662	765	128	654	304	65
P15_MD	9338	8114	965	7149	768	1845	1.85644	343	229	24	6	51	33	0	2726	2505	221	527	190	250	73	14	3553	332	376	36	68	170	182	61	467	841	280	226	188	287	39
A8_MD	6159	5730	657	5073	2031	5556	2.11847	1899	350	1011	198	77	12	251	485	426	59	346	26	94	213	13	2343	351	245	38	51	93	222	66	360	479	100	101	112	83	42
A9_MD	6545	6260	449	5811	1417	3297	2.19062	1253	300	707	113	48	36	49	318	247	71	788	126	179	460	23	3452	468	568	45	87	169	284	27	259	611	156	98	390	240	50
A10_MD	6174	5553	912	4641	1767	4748	3.02047	1068	270	609	46	58	28	57	677	600	77	391	20	140	211	20	2505	450	389	28	66	280	130	46	218	451	101	127	116	52	51
A11_MD	6693	5684	541	5143	1720	4548	2.4652	1320	625	476	97	49	24	49	913	853	60	437	31	117	255	34	2473	492	327	35	86	101	237	68	206	454	74	149	124	60	60
A12_MD	7006	6800	552	6248	1318	3193	3.00048	1169	489	533	65	24	21	37	706	650	56	616	91	90	423	12	3757	716	483	46	100	48	755	30	235	367	217	74	307	307	72
A13_MD	5347	4929	449	4480	1883.5	4844.5	1.94387	1393	262	723	146	47	7	208	515	452	63	248	12	70	161	5	2324	364	232	29	60	112	86	42	292	685	85	104	147	63	23
A14_MD	5140	4668	356	4312	1625	3906.5	2.43577	185	49	65	35	1	9	26	1937	1751	186	205	16	65	99	25	1985	193	128	37	30	104	63	64	230	565	177	194	85	103	12
A15_SC	7543	7135	1278	5857	1665	4055	1.23859	2105	712	1064	223	54	12	40	1296	1194	102	523	93	148	221	61	1933	394	351	38	30	47	101	76	157	260	179	177	59	36	28
A16_SC	7161	5646	605	5041	2172	6524	2.39321	2636	558	1462	95	102	13	406	394	358	36	420	42	206	108	64	1591	304	216	29	26	109	62	90	167	305	62	54	103	36	28
A17_SC	8295	7317	1145	6172	1691	4320.5	1.80744	2186	769	1103	185	63	29	37	714	665	49	907	97	153	618	39	2365	612	424	48	31	5	214	116	89	216	198	123	45	194	50
A18_SC	8672	6560	917	5643	1824	5116	2.54215	1839	492	873	140	62	23	249	555	462	93	1312	106	304	331	571	1937	282	126	108	12	21	134	283	280	267	82	92	31	193	26
