# Supplementary material for: Immunological characterization and comparison of children with COVID-19 from their adult counterparts at single-cell resolution
Source: Front Immunol. 2024 Aug 1;15:1358725. doi: 10.3389/fimmu.2024.1358725 (PMC11325098; doi:10.3389/fimmu.2024.1358725)
Supplement: Supplementary file 4 [file DataSheet_4.xlsx]

## Sheet: Sheet1
Supplementary Table S5. Sequences of qPCR primers used in this study.
Name	Forward primer (5' to 3')	Reverse primer (5' to 3')	Reference
IFI6	GTTCTCACTATATTGTCCAGGCTAGAGT	AGTTTATTCTGTTTTCACATCTAGGTTGTT	Sleep. 2007;30(8):974-979.
IFI44	TGAGGTCCAAGCTAGAGGAAGT	TTTACAGGGTCCAGCTCCCA	Front Immunol. 2023;14:930086.
ISG20	CAGGCTGTTGT GGCGTGAGG	CAGGCTGTTCTGGATGCTCTTGTG	Cancer Biomark. 2021;31(3):255-261.
IFITM2	GTCACCATGAACCACATTGTGCAAAC	CCCCCAGCATAGCCACTTCC	Nat Commun. 2021;12(1):4584.
IFITM3	ACCATGAATCACACTGTCCAAACCTT	CCAGCACAGCCACCTCG
CCL5	CCTGCTGCTTTGCCTACCTCTC	ACACACTTGGCGGTTCCTTCGA	J Hepatocell Carcinoma. 2024;11:543-562.
IFIT1	GCCTTGCTGAAGTGTGGAGGAA	ATCCAGGCGATAGGCAGAGATC	Diabetes Metab Syndr Obes. 2021;14:3865-3945.
IFIT3	TGAGGAAGGGTGGACACAAC	ACATCGCAATTGCCAGTCCA	Arch Oral Biol. 2024;161:105925.
OAS1	TGAGGTCCAGGCTCCACGCT	GCAGGTCGGTGCACTCCTCG	Nat Commun. 2020;11(1):2745.
OAS2	TTGAAGAGGAATACATGCGGAAG	GGGTCTGCATTACTGGCACTT	Pathogens. 2022;12(1):53.
OAS3	TCTGGGGTCGCTAAACATCAC	GATGACGAGTTCGACATCGGT
GAPDH	AGAAGGCTGGGGCTCATTTG	AGGGGCCATCCACAGTCTTC	Front Microbiol. 2021;12:736449.
Mx1	GTTTCCGAAGTGGACATCGCA	GAAGGGCAACTCCTGACAGT
ISG15	AGATCACCCAGAAGATCGGC	GAGGTTCGTCGCATTTGTCC
