# Supplementary material for: Immunological characterization and comparison of children with COVID-19 from their adult counterparts at single-cell resolution
Source: Front Immunol. 2024 Aug 1;15:1358725. doi: 10.3389/fimmu.2024.1358725 (PMC11325098; doi:10.3389/fimmu.2024.1358725)
Supplement: Supplementary file 5 [file DataSheet_5.xlsx]

## Sheet: Table S6 Myeloid cells
Supplementary Table S6. List of the highly significant DE genes in myeloid cells between children with mild and moderate COVID-19 vs adults with severe and critical C OVID-19.
	log2FC	percentage	percentage_other	mwu_pval	mwu_qval
FTH1	1.45	100	99.954	0	0
FAU	1.181	99.599	96.509	0	0
EIF1	1.042	99.613	97.935	0	0
IER3	4.392	79.628	30.208	0	0
PFDN5	1.312	98.898	92.699	0	0
ATP5F1E	1.032	99.542	95.756	0	0
FTL	0.734	99.971	99.84	0	0
PTMA	1.06	99.599	97.844	0	0
CST3	0.927	99.613	98.859	0	0
TMSB10	0.745	99.757	97.525	0	0
EEF1D	1.368	96.908	88.684	0	0
ZFP36	1.636	96.22	90.36	0	0
COTL1	1.157	95.319	91.821	0	0
CD74	1.349	99.528	97.274	0	0
HSPA1B	3.828	62.949	14.317	0	0
FOS	1.162	97.853	95.905	0	0
UBC	1.01	98.468	96.726	0	0
H3F3B	0.864	99.026	97.285	0	0
HLA-DRB1	1.667	96.779	91.159	0	0
GSTP1	1.314	94.288	87.417	0	0
DNAJB1	2.95	68.103	33.561	0	0
HLA-DRA	1.656	96.235	90.68	0	0
RAC1	1.52	86.242	75.724	0	0
EMP3	1.054	97.266	94.273	0	0
NACA	0.937	97.867	94.102	0	0
S100A10	1.123	97.452	93.269	0	0
PCBP2	1.317	84.538	78.2	0	0
TYROBP	0.623	99.227	97.239	0	0
LGALS2	2.41	72.527	45.334	0	0
GADD45B	1.82	81.847	68.469	0	0
IL1B	2.971	65.254	28.2	0	0
CD83	2.37	64.18	31.93	0	0
COMMD6	1.154	86.772	80.185	0	0
GABARAP	0.596	97.781	96.464	0	0
HSPE1	2.161	64.109	37.337	0	0
ELOB	1.043	95.132	87.976	0	0
PPDPF	1.179	83.894	77.652	0	0
ATP2B1-AS1	1.858	78.411	63.53	0	0
UBB	1.142	85.841	80.493	0	0
EIF3K	1.005	90.58	84.52	0	0
PCBP1	1.216	77.924	71.446	0	0
ATP5MC2	0.865	96.163	90.748	0	0
HSP90AB1	1.551	80.458	70.18	0	0
HSP90AA1	1.137	90.981	87.406	0	0
AIF1	0.767	97.509	94.878	0	0
HSPA8	1.707	78.196	63.689	0	0
SNHG15	2.036	60.687	34.497	0	0
PPP1R15A	1.148	86.299	81.462	0	0
TAGLN2	1.305	86.9	79.249	0	0
CCL3	2.853	56.922	24.903	0	0
TMA7	0.894	93.758	88.159	0	0
NFKBIA	1.106	96.679	93.429	0	0
S100A6	0.58	99.585	97.41	0	0
SH3BGRL3	0.435	99.585	99.03	0	0
BHLHE40	1.984	57.752	30.641	0	0
PID1	2.247	44.825	8.054	0	0
HLA-DMA	1.44	74.202	63.723	0	0
HLA-DPB1	1.662	79.37	68.241	0	0
FXYD5	0.695	92.87	90.577	0	0
CFD	0.961	89.821	86.288	0	0
COX4I1	0.736	97.137	93.087	0	0
ATP5MG	0.76	94.817	90.349	0	0
HSPA1A	2.278	62.763	46.897	0	0
HLA-DPA1	1.329	85.111	80.755	0	0
PPIF	1.805	60.716	41.239	0	0
HLA-DRB5	1.379	81.031	73.979	0	0
PLAUR	1.235	76.535	69.313	0	0
LGALS3	0.879	87.688	83.938	0	0
DUSP2	2.042	52.341	23.272	0	0
S100A4	0.473	98.998	97.296	0	0
CHCHD2	0.744	90.165	86.197	0	0
IFI30	0.994	80.315	74.709	0	0
LAMTOR4	0.865	90.823	85.113	0	0
RGCC	2.147	43.021	10.415	0	0
PHACTR1	1.871	47.559	18.549	0	0
NME2	0.966	85.741	79.626	0	0
ATP6V1F	0.831	81.288	77.812	0	0
COX6B1	0.688	93.629	89.425	0	0
CDKN1A	1.644	70.308	51.734	0	0
AL118516.1	1.848	43.207	14.054	0	0
SERTAD1	1.633	52.112	30.573	0	0
GPX4	0.894	83.851	78.907	0	0
BTF3	0.701	92.226	88.296	0	0
FOSB	1.106	80.63	75.565	0	0
SLC25A5	0.914	77.638	73.454	0	0
RGS2	1.328	72.971	62.389	0	0
EEF1B2	0.986	83.651	77.344	0	0
LSP1	1.185	92.126	81.132	0	0
SGK1	1.596	54.259	35.683	0	0
ATP5F1D	0.733	81.832	79.306	0	0
TUBB4B	1.188	61.961	52.327	0	0
HINT1	0.755	76.807	75.074	0	0
PPIB	0.678	84.853	82.797	0	0
PHLDA2	1.733	38.697	11.602	0	0
RBM3	0.926	76.235	69.462	0	0
WDR83OS	0.617	82.405	81.04	0	0
PABPC1	0.713	92.899	89.368	0	0
SRSF5	0.679	79.041	78.166	0	0
RHOA	0.363	93.1	93.406	0	0
CXCL8	1.852	53.343	31.588	0	0
SUB1	0.568	83.064	82.763	0	0
PFN1	0.339	99.012	98.312	0	0
AC007952.4	1.445	47.058	28.063	0	0
ATP6V0B	0.586	89.563	86.733	0	0
IER2	0.718	91.654	89.471	0	0
EEF1A1	0.732	99.699	96.486	0	0
LSM7	0.8	67.602	64.476	0	0
UQCR11	0.62	92.04	87.931	0	0
KLF10	0.981	66.628	59.514	0	0
CCL4	1.968	30.179	2.669	0	0
C4orf48	0.667	76.306	75.154	0	0
NDUFB11	0.591	78.683	77.949	0	0
ACTB	0.326	99.928	99.726	0	0
CD68	0.388	86.657	88.467	0	0
MAP1LC3B	0.662	70.566	70.83	0	0
GABARAPL1	1.379	44.395	25.656	0	0
MAP3K8	1.146	56.908	47.844	0	0
SAT2	0.743	69.105	66.792	0	0
HCST	0.668	89.034	85.969	0	0
SAP18	0.507	74.732	75.838	0	0
ID1	1.441	42.777	22.12	0	0
APRT	0.672	71.639	69.222	0	0
MYL6	0.383	98.554	96.76	0	0
HIGD2A	0.521	82.978	81.885	0	0
ZFAND2A	1.366	40.744	22.587	0	0
ATF3	1.309	44.596	26.888	0	0
NPM1	0.702	68.561	67.248	0	0
AP2S1	0.45	83.608	83.573	0	0
LYZ	0.39	97.538	97.125	0	0
MIF	0.594	77.752	76.569	0	0
SERF2	0.328	99.513	98.22	0	0
DUSP1	0.439	94.817	94.593	0	0
C12orf57	1.157	56.006	48.528	0	0
TNF	1.416	37.724	17.967	0	0
CCL4L2	1.634	25.512	1.711	0	0
ATP5MC3	0.471	76.908	77.162	0	0
CCL3L1	1.514	34.245	13.826	0	0
POLR2L	0.52	79.012	77.983	0	0
ARL6IP4	0.529	70.68	70.568	0	0
SERP1	0.436	90.336	88.569	0	0
UQCR10	0.364	79.9	81.736	0	0
CPVL	0.559	69.864	71.047	0	0
NDUFA4	0.386	82.233	82.9	0	0
TREM1	1.078	46.972	34.748	0	0
NDUFB2	0.418	74.574	75.953	0	0
RBM8A	0.67	59.828	57.871	0	0
TIMP1	0.451	87.802	88.866	0	0
ARL4A	1.063	48.289	36.847	0	0
HNRNPA1	0.584	85.097	81.702	0	0
NR4A1	1.211	35.132	16.051	0	0
LGALS1	0.516	97.824	94.661	0	0
ATP6V0C	0.336	88.919	88.843	0	0
SEC61G	0.487	73.314	73.466	0	0
EIF3G	0.403	76.364	77.242	0	0
DNAJA1	0.634	64.324	64.727	0	0
G0S2	1.463	39.298	20.522	0	0
TUBA1A	0.636	71.596	70.853	0	0
DDIT3	1.135	36.65	20.637	0	0
CIRBP	0.526	66.027	66.963	0	0
AC091271.1	1.133	31.167	13.279	0	0
TSPYL2	1.112	25.254	5.042	0	0
LST1	0.49	95.319	91.707	0	0
RACK1	0.524	96.192	92.528	0	0
ANXA5	0.304	84.996	85.649	0	0
NEU1	0.94	46.786	39.322	0	0
AP1S2	0.356	75.676	78.2	0	0
PET100	0.462	67.545	69.439	0	0
SIVA1	0.772	51.367	45.711	0	0
EDF1	0.346	79.456	80.424	0	0
ARPC3	0.323	96.421	94.399	0	0
AF213884.3	1.059	24.853	5.715	0	0
TMEM258	0.34	77.681	79.147	0	0
SARAF	0.3	77.552	80.653	0	0
TMEM107	1.009	46.657	38.809	0	0
DDT	0.51	62.534	63.039	0	0
COX6A1	0.296	88.06	87.965	0	0
SLC3A2	0.612	57.452	56.845	0	0
COX5B	0.374	91.897	89.756	0	0
C19orf53	0.432	64.739	66.233	0	0
JUNB	0.328	94.474	94.159	0	0
TMEM176B	0.974	64.553	53.149	0	0
PGLS	0.31	72.785	75.918	0	0
SEC61B	0.318	77.895	79.9	0	0
HLA-DQB1	1.054	49.506	40.098	0	0
UBL5	0.352	88.046	86.938	0	0
HSPH1	1.025	31.453	15.286	0	0
SRA1	0.565	56.564	56.08	0	0
SNRPD2	0.338	72.527	74.595	0	0
KLF6	0.362	90.995	91.296	0	0
HNRNPDL	0.307	73.601	76.397	0	0
NDUFA2	0.412	63.665	65.857	0	0
Z93241.1	0.974	41.718	31.177	0	0
BTG2	0.818	49.392	42.631	0	0
SRSF3	0.379	66.729	69.416	0	0
LMNA	1.1	27.717	10.256	0	0
COX6C	0.301	79.642	80.618	0	0
PRDX1	0.318	72.641	74.857	0	0
EIF5A	0.307	69.678	72.918	0	0
ZNF593	0.906	35.175	22.348	0	0
COX8A	0.374	88.59	86.653	0	0
ATP2B1	0.84	43.651	35.729	0	0
SMDT1	0.403	65.326	66.952	0	0
ATP5ME	0.337	71.854	74.584	0	0
NDUFA1	0.369	84.825	83.584	0	0
C15orf48	1.134	21.475	3.924	0	0
ID2	0.652	70.58	66.849	0	0
JUND	0.672	57.695	55.327	0	0
FCGRT	0.357	80.888	81.154	0	0
CCL2	1.348	25.755	9.423	0	0
COX5A	0.253	72.627	75.804	0	0
WDR74	0.749	47.845	42.813	0	0
NXT1	0.84	39.642	29.706	0	0
YBX1	0.364	79.284	79.295	0	0
GUK1	0.27	70.293	73.956	0	0
TPI1	0.213	84.324	85.854	0	0
TUBA1B	0.36	67.917	71.184	0	0
S100A11	0.285	98.397	96.555	0	0
COX7B	0.232	77.738	80.573	0	0
STXBP2	0.311	84.324	86.071	0	0
PLK3	0.839	41.976	32.945	0	0
COX7A2	0.269	81.174	81.964	0	0
CLIC1	0.188	95.762	95.528	0	0
CLEC7A	0.413	70.938	72.462	0	0
PHLDA1	0.956	18.454	1.882	0	0
NINJ1	0.409	68.404	70.249	0	0
TBC1D7	0.858	26.056	11.716	0	0
SNAI1	0.87	19.356	3.445	0	0
SF3B5	0.267	67.86	71.766	0	0
UQCRQ	0.253	72.155	75.051	0	0
COX7C	0.371	90.981	88.216	0	0
DBI	0.213	74.474	77.664	0	0
VIM	0.484	98.883	95.859	0	0
CD99	0.385	75.591	75.063	0	0
UQCRH	0.252	82.82	83.755	0	0
APOBEC3A	0.898	68.432	60.894	0	0
SRSF7	0.412	58.296	60.392	0	0
CXCL2	0.984	20.716	5.875	0	0
NPC2	0.211	89.191	89.71	0	0
DDN-AS1	0.772	17.724	2.738	0	0
DAZAP2	0.093	82.291	86.094	0	0
TMEM219	0.183	69.463	74.743	0	0
PSME1	0.174	85.44	87.007	0	0
FUNDC2	0.569	44.853	42.243	0	0
SOD2	0.313	74.961	78.941	0	0
IDS	0.628	43.894	40.349	0	0
TSPO	0.34	95.848	93.19	0	0
RGS1	0.823	16.85	2.498	0	0
ALKBH7	0.417	52.255	53.628	0	0
UBXN1	0.18	68.017	73.032	0	0
ANAPC11	0.158	64.653	70.933	0	0
HERPUD1	0.432	52.928	55.464	0	0
ZFP36L1	0.503	66.471	65.058	0	0
PSMB1	0.121	67.874	73.295	0	0
ARF5	0.11	71.424	76.797	0	0
CRIP1	0.555	68.819	65.891	0	0
OST4	0.114	85.097	87.543	0	0
TRA2B	0.233	62.878	68.309	0	0
PSMA6	0.118	67.931	73.557	0	0
MAGOH	0.402	49.463	51.038	0	0
CIB1	0.269	59.198	63.336	0	0
UXT	0.264	58.683	62.594	0	0
RAN	0.172	63.15	68.458	0	0
PRELID1	0.247	85.526	85.512	0	0
MARCKSL1	0.747	26.371	15.868	0	0
CSTB	0.085	78.21	82.409	0	0
C19orf70	0.414	48.69	49.418	0	0
GSTO1	0.116	72.942	77.538	0	0
CARD19	0.499	45.297	44.296	0	0
CCT4	0.468	44.71	44.387	0	0
C9orf16	0.192	61.518	67.032	0	0
SKP1	0.03	72.627	78.85	7.00649e-45	3.50325e-44
IER5	0.66	34.302	27.47	0	0
ARL4C	0.659	17.509	5.327	0	0
NDUFB7	0.162	62.076	67.477	2.158e-43	1.04257e-42
BRK1	0.022	73.214	79.192	1.27854e-41	6.01017e-41
WASHC1	0.524	39.513	36.801	0	0
KLF4	0.205	63.894	68.697	9.12526e-42	4.29722e-41
BLOC1S1	0.244	59.041	63.301	5.58978e-42	2.64173e-41
CACYBP	0.539	38.726	35.626	0	0
EIF5	0.211	58.139	63.473	1.52868e-41	7.17325e-41
PSME2	0.216	82.792	84.235	3.28527e-39	1.48127e-38
BID	0.198	59.127	63.86	5.82912e-41	2.70692e-40
PRR7	0.676	19.413	8.636	0	0
ZFAS1	0.191	73.214	75.998	5.33384e-39	2.39539e-38
PRMT9	0.646	16.908	5.727	0	0
SUMO2	0.023	79.785	84.098	1.36668e-37	5.99918e-37
PSMA7	0.133	82.362	84.052	2.33924e-37	1.02154e-36
PHPT1	0.424	45.669	45.118	6.16571e-44	2.99878e-43
PGK1	0.079	74.746	78.964	3.90135e-37	1.69406e-36
NDUFA6	0.158	57.437	63.13	9.26508e-39	4.14051e-38
ELOC	0.19	54.531	60.461	8.1531e-39	3.647e-38
AC092803.2	0.614	15.705	4.654	0	0
INSIG1	0.672	29.148	21.583	0	0
CAPG	0.157	77.781	79.763	5.63979e-36	2.4058e-35
SLC25A3	0.107	73.114	77.059	1.12425e-35	4.77265e-35
GRASP	0.59	14.689	3.696	0	0
TMBIM6	-0.025	72.928	80.002	8.90256e-35	3.71747e-34
NAF1	0.62	16.22	5.681	0	0
RARA-AS1	0.593	16.636	6.423	0	0
PNRC1	0.165	60.043	66.655	2.64666e-34	1.09649e-33
VDAC2	0.158	53.93	60.084	3.58969e-35	1.51145e-34
TMEM256	0.315	47.487	50.114	6.24968e-37	2.70436e-36
HSPD1	0.494	39.227	36.961	1.12692e-41	5.30055e-41
CTSH	0.047	67.573	73.625	7.16648e-33	2.88984e-32
OSM	0.587	16.178	5.989	0	0
ATP5MC1	0.315	46.142	48.449	1.09491e-35	4.6489e-35
SCO2	0.568	15.705	5.875	0	0
ATP5MF	0.081	81.732	83.949	5.41589e-30	2.08748e-29
ANXA2	0.166	89.606	89.391	8.83578e-30	3.39461e-29
LAPTM5	0.199	94.989	93.566	1.03143e-29	3.95814e-29
ABCA1	0.594	29.621	22.907	0	0
NCL	0.188	54.946	60.176	1.6234e-31	6.41335e-31
TMEM176A	0.524	49.835	43.634	2.74899e-34	1.13829e-33
METTL26	0.367	42.677	44.125	2.58171e-35	1.0911e-34
EMD	0.412	40.429	40.657	2.30118e-36	9.87664e-36
SSR4	0.017	76.607	81.77	2.58294e-29	9.85003e-29
H2AFZ	0.052	64.696	71.789	6.1099e-30	2.35268e-29
FUOM	0.533	29.563	23.637	0	0
TNFRSF12A	0.55	13.916	4.107	0	0
ATP5MD	0.017	75.676	80.732	1.09524e-28	4.13748e-28
NDUFS7	0.045	60.988	68.104	3.03979e-29	1.15829e-28
RBM39	0.041	72.298	78.2	2.02535e-28	7.60153e-28
REX1BD	0.168	51.596	58.008	2.32999e-30	9.03785e-30
METRNL	0.556	25.784	19.119	0	0
ERP29	0.016	75.175	80.299	2.28668e-27	8.40301e-27
MRPL54	0.252	48.389	52.533	1.7639e-30	6.85436e-30
PLD4	0.526	13.286	3.593	0	0
RGS10	0.012	63.006	70.408	9.1658e-27	3.33364e-26
TCF25	0.075	65.369	72.017	2.32357e-26	8.39691e-26
CSTA	0.164	84.037	84.577	2.04835e-25	7.26843e-25
PAIP2	0.076	56.22	63.564	9.94079e-27	3.61164e-26
EIF4EBP1	0.298	44.596	47.422	3.49577e-29	1.33054e-28
CKLF	0.081	59.442	66.712	6.60641e-26	2.37225e-25
ID3	0.516	11.11	1.814	0	0
SRRM1	0.005	63.493	71.332	9.74904e-25	3.41396e-24
DDX3Y	0.52	23.35	16.553	0	0
ROMO1	0.008	65.039	72.679	1.70944e-24	5.96331e-24
CNBP	-0.017	78.797	83.368	6.90676e-24	2.38417e-23
AC004854.2	0.464	11.353	2.247	0	0
CD69	0.487	12.555	3.445	0	0
NDUFB9	0.045	72.541	77.276	8.83133e-24	3.04366e-23
TRMT112	0.019	59.571	67.671	2.22277e-24	7.73475e-24
AL359182.2	0.48	10.408	1.3	0	0
ACTG1	0.235	95.333	94.684	4.68411e-23	1.59375e-22
JMJD6	0.499	30.952	27.995	2.25659e-34	9.36361e-34
MID1IP1	0.451	36.722	35.775	4.72307e-30	1.82399e-29
FABP5	0.527	26.299	20.671	4.33097e-40	1.98136e-39
CLEC4A	0.259	46.185	49.281	5.12226e-26	1.84211e-25
A1BG	0.506	26.528	21.492	3.41784e-39	1.54046e-38
PAXX	0.279	44.481	48.026	3.6706e-26	1.32265e-25
FAM50A	0.454	30.508	27.128	4.10357e-34	1.69329e-33
AC087239.1	0.506	22.491	16.039	1.4013e-45	7.00649e-45
DDX5	-0.045	85.383	89.847	2.83411e-22	9.49195e-22
SNU13	0.067	54.66	62.035	8.62503e-24	2.97299e-23
PSMB3	0.041	78.611	81.976	2.66783e-22	8.93881e-22
KRTCAP2	-0.045	65.712	74.093	1.13066e-22	3.81639e-22
ATP5PF	-0.052	64.739	72.941	1.23984e-22	4.17959e-22
ATG101	0.473	28.89	25.359	6.47775e-35	2.71209e-34
PRDX2	0.455	29.506	25.257	2.05455e-34	8.53568e-34
COX7A2L	0.085	55.433	61.579	4.27421e-23	1.45554e-22
TPM3	0.044	90.795	92.345	1.36109e-21	4.49137e-21
SNRPG	-0.012	60.845	68.994	4.55524e-22	1.51814e-21
BZW1	0.224	45.569	49.875	2.35746e-24	8.19861e-24
DDIT4	0.499	33.958	28.576	2.40217e-30	9.31172e-30
BANF1	0.091	53.372	60.005	1.96114e-22	6.58587e-22
ARF4	0.143	49.893	55.772	7.29475e-23	2.47104e-22
DRAP1	0.002	68.733	75.451	7.91727e-21	2.57393e-20
DCTN3	0.116	49.22	55.978	4.53041e-22	1.51007e-21
FIS1	0.094	52.069	59.24	1.42094e-21	4.68626e-21
UPP1	0.092	55.319	63.929	4.80659e-21	1.56995e-20
NDUFAB1	0.074	51.038	58.099	2.01909e-21	6.64788e-21
HMGN3	0.174	48.361	53.73	7.28983e-22	2.41965e-21
SNHG8	0.362	37.724	37.497	6.01002e-25	2.11178e-24
AL662899.2	0.41	9.979	1.825	0	0
TUBA1C	0.358	37.366	37.155	5.8219e-25	2.04689e-24
MINOS1	-0.006	63.393	70.5	8.72108e-20	2.7834e-19
PSMB6	-0.064	61.661	69.963	1.67934e-19	5.3254e-19
CSRNP1	0.339	39.814	41.604	2.97157e-23	1.0147e-22
RSL24D1	0.107	49.234	56.16	1.55066e-20	5.01512e-20
ENY2	-0.054	64.037	72.405	6.01785e-19	1.89115e-18
ANXA1	0.081	86.815	88.239	6.40027e-18	1.96604e-17
SLC7A5	0.431	11.754	4.152	0	0
PTS	0.445	20.429	14.75	2.7549e-38	1.22286e-37
CD37	0.066	87.989	89.516	1.96286e-17	5.96624e-17
AC017083.1	0.396	9.707	2.053	0	0
MAP2K3	0.132	49.764	56.08	7.53586e-19	2.36382e-18
TIMM13	0.235	42.477	46.11	2.87584e-20	9.25564e-20
NDUFA3	-0.071	66.199	74.846	1.96231e-17	5.96533e-17
TGIF1	0.452	19.699	13.997	2.39604e-38	1.06516e-37
SQLE	0.483	19.17	13.164	1.40817e-39	6.38924e-39
SSR2	-0.128	65.855	75.086	8.08462e-17	2.42569e-16
GNG5	0.014	88.704	90.235	2.81695e-16	8.36835e-16
SAT1	0.143	98.253	98.597	3.05954e-16	9.08108e-16
HBEGF	0.43	20.816	15.035	1.91547e-34	7.95927e-34
PTPRE	-0.012	66.084	73.694	1.93677e-16	5.76804e-16
GPR183	0.421	13.93	6.959	0	0
FCER1A	0.438	8.046	0.582	0	0
LINC01588	0.408	10.838	3.673	0	0
AKR1A1	0.114	47.989	54.517	1.03915e-17	3.17893e-17
ARHGDIA	-0.05	64.052	71.777	2.78361e-16	8.27036e-16
CNPY3	-0.123	75.691	82.831	8.61722e-16	2.53676e-15
HMGA1	0.395	31.11	30.014	4.48107e-22	1.49384e-21
HLA-DQA1	0.522	24.853	19.462	1.67169e-27	6.16694e-27
RAPH1	0.392	9.463	2.384	0	0
TRAPPC6A	0.399	21.317	16.53	9.32208e-31	3.63855e-30
DUSP6	0.12	61.288	66.484	1.1049e-15	3.2454e-15
PNP	0.27	40.888	44.068	3.65432e-18	1.12941e-17
AC025164.1	0.429	15.132	8.864	1.33123e-43	6.44597e-43
POMP	-0.088	70.036	77.105	9.23507e-15	2.66122e-14
TOMM7	0.095	80.959	82.284	1.48592e-14	4.25967e-14
TAGAP	0.294	41.131	42.072	1.23818e-17	3.77852e-17
FKBP1A	-0.127	81.074	86.55	3.01484e-14	8.58247e-14
RNASEH2C	0.172	44.681	50.171	5.0627e-16	1.49724e-15
CXCL3	0.439	8.747	1.894	0	0
LAMTOR2	-0.084	56.908	66.997	1.22962e-14	3.53304e-14
SUPT4H1	-0.083	59.642	69.176	2.77471e-14	7.90458e-14
EIF4E	0.39	31.625	31.417	1.88957e-19	5.98325e-19
AC007032.1	0.399	15.476	9.571	5.6083e-39	2.51817e-38
SMAD7	0.362	9.835	3.217	0	0
COQ7	0.423	20.157	15.435	4.34645e-29	1.65194e-28
NR4A3	0.344	8.232	1.506	0	0
SNRPF	0.154	43.522	48.528	1.28123e-15	3.75959e-15
TYMP	0.17	92.341	91.593	1.98027e-13	5.55078e-13
FNIP1	0.384	28.203	26.74	1.07273e-20	3.47889e-20
MUC12	0.341	7.173	0.433	0	0
SULT1A2	0.327	7.173	0.445	0	0
COG3	0.399	24.023	20.819	1.73365e-23	5.94382e-23
RRAD	0.388	7.802	1.164	0	0
CHMP1B	0.294	38.382	41.923	3.62161e-16	1.07359e-15
APEX1	0.314	33.071	32.866	5.83266e-18	1.79471e-17
TPPP3	0.354	11.095	4.814	0	0
TUBB6	0.394	16.063	10.712	6.57771e-34	2.70106e-33
AL627171.1	0.352	10.293	4.016	0	0
NHP2	0.183	41.117	45.551	4.83586e-15	1.40118e-14
HES1	0.353	8.017	1.563	0	0
SERPINE1	0.335	7.717	1.209	0	0
ZEB2-AS1	0.369	13.286	7.404	2.02908e-41	9.50389e-41
ARF6	0.204	41.646	46.395	1.15815e-14	3.33052e-14
MYL12B	-0.086	83.794	87.931	2.44295e-12	6.66664e-12
HLA-DMB	0.152	45.827	50.513	8.15113e-14	2.3022e-13
CXCR4	0.38	26.901	23.146	9.56764e-20	3.05031e-19
EIF3H	-0.134	65.082	73.899	3.35544e-12	9.1253e-12
GAPDH	0.182	99.012	98.209	8.91767e-12	2.40237e-11
NR4A2	0.351	30.723	29.74	5.29307e-17	1.59579e-16
LEKR1	0.301	7.015	0.913	0	0
RSL1D1	0.067	47.631	54.632	2.04956e-12	5.60728e-12
ATP6V1G1	-0.135	75.948	82.592	3.07436e-11	8.17729e-11
C19orf24	0.185	39.885	44.661	3.8413e-13	1.06954e-12
AC098818.2	0.302	6.743	0.776	0	0
LINC01678	0.328	9.964	4.324	0	0
CDC37	-0.132	60.659	70.443	5.51872e-11	1.45744e-10
UFC1	-0.007	49.85	58.339	1.48192e-11	3.97057e-11
AL021453.1	0.34	12.169	6.856	2.05236e-37	8.9709e-37
ZBTB10	0.355	12.598	7.358	8.74462e-36	3.72023e-35
PEBP1	0.333	25.913	24.104	5.35048e-17	1.61268e-16
ZDHHC1	0.321	11.696	6.331	3.45528e-38	1.53146e-37
UPK3A	0.33	13.543	8.601	1.44757e-31	5.7235e-31
HOTAIRM1	0.248	35.433	38.033	3.62999e-13	1.01165e-12
SUMO1	-0.048	50.265	59.799	4.8728e-11	1.28829e-10
HCAR3	0.359	14.989	10.221	7.92917e-28	2.94479e-27
ANKRD28	0.356	21.732	18.207	4.22834e-19	1.33249e-18
TOMM20	0.039	48.461	56	5.21181e-11	1.37715e-10
SUMO3	0.017	47.903	55.761	1.2274e-10	3.20966e-10
CENPX	0.293	29.005	28.77	3.61257e-14	1.02695e-13
TRMT1	0.115	44.868	51.506	7.08464e-11	1.86538e-10
COX14	0.068	44.968	52.396	8.10662e-11	2.13186e-10
CD4	0.224	37.079	38.946	4.52415e-12	1.22643e-11
UBE2D2	-0.132	56.349	66.655	5.44948e-10	1.3996e-09
THAP9-AS1	0.324	13.185	8.407	1.63209e-29	6.24402e-29
SLC25A6	0.138	85.068	84.668	1.77891e-09	4.50305e-09
AURKAIP1	-0.08	52.899	63.096	5.45976e-10	1.40209e-09
VEGFA	0.34	10.608	5.556	1.26635e-37	5.56084e-37
HIF1A	0.08	48.805	55.921	3.60487e-10	9.30984e-10
VPS28	-0.157	60.744	71.127	1.65044e-09	4.1832e-09
RTRAF	-0.108	52.799	63.29	9.91085e-10	2.52575e-09
TUBB2A	0.316	10.766	5.784	5.54797e-36	2.36706e-35
EIF3F	-0.097	65.841	73.078	2.41626e-09	6.09302e-09
POLR1D	-0.085	54.86	64.282	1.31297e-09	3.33533e-09
AL118558.3	0.302	9.191	4.05	5.88545e-44	2.87266e-43
BAG3	0.315	9.707	4.711	1.69297e-39	7.6712e-39
PPIA	0.043	89.792	90.919	7.9418e-09	1.97435e-08
NAB2	0.293	8.69	3.605	2.8026e-45	1.4013e-44
SNRPD3	-0.057	50.895	60.233	2.32126e-09	5.8578e-09
PPIH	0.307	19.728	16.792	2.58043e-17	7.82036e-17
SS18L2	0.269	29.406	30.23	3.05727e-12	8.323e-12
AL139246.5	0.326	12.842	8.419	1.65854e-26	6.00643e-26
CLK1	0.24	34.245	36.938	6.22862e-11	1.64254e-10
CD1C	0.302	8.762	3.776	4.69015e-42	2.2219e-41
LINC00877	0.323	19.069	15.811	2.20844e-17	6.70581e-17
AC025171.3	0.276	6.915	1.848	0	0
AL450998.2	0.318	15.662	11.75	6.92051e-21	2.25265e-20
UQCRFS1	-0.165	59.585	69.576	1.40401e-08	3.46285e-08
TSTD1	0.295	12.183	7.746	3.60794e-27	1.32113e-26
MRPS21	-0.048	51.21	60.415	7.08946e-09	1.76504e-08
AL359711.2	0.267	7.373	2.384	0	0
TOMM22	0.011	45.727	53.377	4.01457e-09	1.00625e-08
MYADM	0.014	58.626	64.522	1.85833e-08	4.57054e-08
CCL7	0.297	5.512	0.479	0	0
NDUFB4	-0.186	60.444	71.013	3.28231e-08	8.01386e-08
SELENOS	0.202	37.18	41.25	8.05728e-10	2.06001e-09
AC123595.1	0.266	6.314	1.358	0	0
TNFAIP3	0.178	53.1	55.647	1.291e-08	3.18941e-08
SCO2.1	0.285	10.422	5.886	9.82467e-31	3.83095e-30
AC010173.1	0.274	9.177	4.506	8.51291e-36	3.62295e-35
VPS29	-0.129	55.848	65.492	3.44075e-08	8.39638e-08
HRH1	0.253	5.369	0.445	0	0
SPINT2	0.265	29.205	29.398	3.70339e-11	9.82178e-11
MORF4L1	-0.173	60.315	70.408	8.95312e-08	2.15622e-07
IER3-AS1	0.253	6.127	1.346	0	0
HMGN1	0.185	38.984	42.574	4.92074e-09	1.23039e-08
BCAP31	-0.135	55.591	65.811	7.96996e-08	1.92314e-07
SNRPA1	0.248	29.22	30.356	1.51848e-10	3.9595e-10
PLA2G7	0.301	15.018	11.442	1.00337e-18	3.13863e-18
DNAJB5-DT	0.23	5.154	0.422	0	0
CUTA	-0.083	51.94	62.286	1.21437e-07	2.91249e-07
NDUFA11	-0.055	50.723	60.335	1.187e-07	2.84801e-07
LSM5	0.238	29.649	30.892	5.44494e-10	1.39859e-09
HSPA5	0.064	46.242	53.65	7.5723e-08	1.82868e-07
MYDGF	-0.04	49.091	57.62	1.2758e-07	3.05674e-07
SYNJ2	0.267	7.602	3.149	2.77139e-39	1.25137e-38
SRP14	-0.101	84.338	88.09	5.70274e-07	1.34024e-06
AC073195.1	0.238	5.855	1.3	0	0
STX1A	0.25	6.428	1.871	0	0
ZFY	0.263	8.332	3.981	4.13547e-34	1.70615e-33
ATP5F1C	-0.229	61.417	72.085	4.7672e-07	1.12248e-06
GCC2-AS1	0.236	5.755	1.232	0	0
SCAND1	-0.187	67.774	77.116	6.82469e-07	1.59979e-06
LGMN	0.24	7.287	2.841	8.6677e-40	3.94711e-39
RNF7	-0.152	55.719	66.359	5.0131e-07	1.17956e-06
SEPT1	0.235	6.342	1.882	0	0
LINC00309	0.252	7.072	2.692	1.18499e-40	5.47606e-40
PMAIP1	0.309	18.74	16.199	2.37513e-13	6.64741e-13
RBKS	0.298	13.572	10.096	4.45238e-18	1.37266e-17
URB1-AS1	0.264	9.678	5.67	7.2217e-26	2.58967e-25
GZF1	0.275	11.482	7.7	3.39992e-21	1.1134e-20
IGFLR1	0.107	39.8	45.95	1.79478e-07	4.28205e-07
RAB24	-0.096	54.13	63.564	1.10671e-06	2.57849e-06
RNF130	-0.221	75.934	83.208	2.7707e-06	6.34574e-06
AL121944.1	0.241	8.618	4.654	2.37864e-27	8.73689e-27
SEC11A	-0.166	63.651	72.53	3.59309e-06	8.19763e-06
IVNS1ABP	0.274	24.796	24.504	2.53834e-09	6.39678e-09
CLEC2B	0.011	47.631	55.681	1.80311e-06	4.16665e-06
RBP7	0.077	48.819	55.019	1.94195e-06	4.48052e-06
LSM4	0.114	37.595	42.756	4.25105e-07	1.00204e-06
POMC	0.25	12.14	8.693	1.89621e-17	5.76735e-17
VAMP8	-0.125	79.742	84.851	8.61884e-06	1.93973e-05
Z93930.2	0.248	9.678	5.989	5.42633e-22	1.80465e-21
FCER2	0.201	4.581	0.502	0	0
EPC1	0.082	40.387	47.034	1.23205e-06	2.86629e-06
LTB	0.265	13.314	10.016	1.80287e-15	5.27007e-15
PRKAG2-AS1	0.248	10.422	6.89	9.07756e-20	2.89601e-19
IFRD1	0.214	31.625	33.801	1.68113e-07	4.01372e-07
ILF3-DT	0.278	23.364	22.827	3.35158e-09	8.41937e-09
NDUFV2-AS1	0.209	5.855	1.928	1.86748e-40	8.60151e-40
MRPL52	-0.082	49.177	59.309	5.7768e-06	1.30804e-05
HMGN2	-0.189	75.948	82.9	1.54721e-05	3.44875e-05
THAP2	0.264	13.3	10.256	1.07055e-14	3.08046e-14
MRPL41	-0.056	47.23	57.096	5.55321e-06	1.2585e-05
STRAP	0.143	34.102	38.216	6.59015e-07	1.54619e-06
ILF2	0.068	38.998	45.448	2.55657e-06	5.86891e-06
AL353719.1	0.208	5.827	1.996	3.0219e-38	1.34062e-37
PTGS2	0.246	8.762	5.156	5.50545e-22	1.83045e-21
HES4	0.227	7.974	4.301	1.27241e-24	4.44595e-24
ETF1	0.168	33.185	36.95	9.43624e-07	2.20308e-06
RALGDS	0.244	8.747	5.213	7.6675e-22	2.54323e-21
TUBB	0.008	44.467	52.156	8.71471e-06	1.96075e-05
AC007613.1	0.214	6.643	2.977	8.57713e-30	3.2963e-29
AL357060.1	0.213	7.158	3.514	5.49168e-27	2.0041e-26
SF3B6	-0.175	52.684	63.986	2.51547e-05	5.5564e-05
PTRHD1	0.088	37.924	44.057	5.79937e-06	1.31303e-05
FAM162A	0.235	18.067	16.199	7.35216e-10	1.88196e-09
SNAI3	0.243	11.625	8.624	9.04817e-15	2.60831e-14
FKBP2	0.107	37.523	43.247	6.00477e-06	1.3585e-05
MAFB	0.053	55.075	59.993	3.27041e-05	7.17724e-05
POLR2I	0.194	30.05	32.9	1.39177e-06	3.23099e-06
DNAJC25-GNG10	0.196	6.6	3.114	3.28912e-27	1.20625e-26
AC073352.2	0.193	4.424	0.799	0	0
AC007216.4	0.181	4.796	1.221	1.93519e-42	9.21774e-42
PDE4B	0.262	17.853	15.925	2.02522e-09	5.11889e-09
SIGLEC14	0.169	3.622	0.011	0	0
SETDB2	0.227	9.921	6.788	2.89331e-16	8.59306e-16
ADRM1	-0.011	43.15	51.985	2.79045e-05	6.15237e-05
AC018529.2	0.18	4.137	0.559	0	0
UBE2D3	-0.27	74.846	83.767	0.000102595	0.000219929
IMPDH2	0.219	15.032	12.651	1.0739e-10	2.81477e-10
AC015912.3	0.275	28.976	31.428	2.13947e-06	4.92856e-06
AP005329.1	0.172	4.023	0.479	0	0
EPS8	0.23	12.083	9.274	5.86573e-13	1.62595e-12
ITM2C	0.201	5.311	1.78	1.10211e-34	4.59081e-34
MSC	0.183	3.651	0.114	0	0
OVCA2	0.155	31.997	36.197	6.9486e-06	1.56889e-05
KRT10	0.205	28.046	29.911	2.42796e-06	5.58123e-06
DNAJC4	0.078	38.626	44.901	2.65891e-05	5.8678e-05
TSPAN4	0.235	21.761	21.446	1.93227e-07	4.60405e-07
YPEL5	-0.108	50.952	61.716	9.48752e-05	0.000203731
ZNF490	0.196	6.886	3.616	1.27199e-22	4.28674e-22
NPIPB4	0.179	4.839	1.483	7.3286e-36	3.12005e-35
AC087623.3	0.191	6.299	3.046	1.41627e-24	4.94641e-24
CKS2	0.227	12.241	9.628	1.01203e-11	2.72389e-11
ICAM4	0.208	10.193	7.29	4.9569e-14	1.40537e-13
RABGGTB	0.209	26.056	27.401	2.7457e-06	6.29032e-06
NDUFB1	-0.193	61.074	71.697	0.000207419	0.000437837
DNAJB4	0.197	7.788	4.654	1.21191e-18	3.78696e-18
C8orf59	-0.198	54.417	66.279	0.000203172	0.000429139
TMEM205	-0.055	46.342	55.932	0.000142861	0.000304268
AC007326.4	0.16	3.651	0.354	0	0
ZNF331	0.205	8.432	5.453	2.86344e-16	8.50541e-16
AC080013.5	0.161	3.665	0.376	0	0
TNFSF9	0.163	4.438	1.198	2.52287e-37	1.09992e-36
AC007950.2	0.176	4.553	1.335	2.15736e-35	9.12898e-35
CCNI	-0.203	74.631	81.828	0.000398576	0.000828456
PHB2	-0.019	42.434	50.73	0.000141934	0.000302348
NOP10	-0.22	73.429	82.615	0.000423748	0.000879699
HSP90B1	0.021	48.848	54.187	0.000221629	0.00046721
AC016831.1	0.173	5.14	2.008	3.2167e-28	1.20424e-27
ZNF350	0.22	12.298	10.05	3.64156e-10	9.40255e-10
AC016831.7	0.214	10.58	8.02	1.06857e-11	2.87378e-11
DUSP23	0.101	35.161	41.113	0.000129602	0.00027655
LIMD2	-0.212	76.779	83.87	0.000796992	0.00162919
RANBP1	0.143	30.838	34.486	6.52778e-05	0.000141222
OSER1	0.175	29.306	32.432	5.22733e-05	0.000113585
SRSF2	-0.122	49.864	60.198	0.000558819	0.00115305
HCAR2	0.216	10.694	8.202	6.23152e-11	1.64312e-10
ZNF577	0.171	4.839	1.871	4.90174e-27	1.79157e-26
EMP1	0.216	11.825	9.525	1.11918e-09	2.84761e-09
NDUFS8	-0.08	45.641	55.327	0.000551939	0.00113903
MLLT11	0.166	5.34	2.453	1.79699e-22	6.0372e-22
VCPKMT	0.187	9.778	7.312	3.37078e-11	8.95466e-11
NAPSA	0.136	3.393	0.468	6.16571e-44	2.99878e-43
SSBP1	-0.128	47.33	58.065	0.000880581	0.00179406
AC020916.1	0.232	21.675	21.732	1.26809e-05	2.83591e-05
AMPD2	0.19	28.117	30.379	9.25762e-05	0.00019883
TNFSF8	0.214	12.169	10.13	8.1771e-09	2.03178e-08
SMIM26	-0.198	51.596	64.146	0.00115675	0.00233842
AC022098.1	0.197	10.236	7.951	3.95584e-10	1.01985e-09
SH3BGRL	-0.275	70.322	79.683	0.00181013	0.00360856
MAP4K1	0.166	8.261	5.692	1.53887e-12	4.22132e-12
CAMK1D	0.183	9.893	7.598	3.18935e-10	8.25378e-10
SPCS1	-0.247	59.127	70.819	0.00194043	0.00385762
RAB34	0.166	27.573	30.481	0.000164859	0.000349677
NRIP3	0.149	3.679	0.924	4.76419e-33	1.92571e-32
REL	-0.125	51.21	61.784	0.00196391	0.00390234
RASD1	0.173	5.941	3.331	1.87717e-16	5.59125e-16
MRPL57	-0.052	43.221	53.126	0.00152052	0.00304631
AC010654.1	0.169	7.23	4.757	4.6509e-13	1.29268e-12
VDAC1	-0.007	39.556	47.239	0.00123696	0.00249738
NR1D1	0.158	5.555	2.966	2.02324e-17	6.14819e-17
BCL7B	0.17	27.717	30.664	0.000282928	0.000593272
DNAJB6	-0.023	42.749	51.723	0.00165116	0.00329995
BUD23	0.185	23.465	24.629	0.000103428	0.000221675
SLC25A32	0.193	11.625	9.685	4.79521e-08	1.16525e-07
C1QBP	0.011	39.17	46.076	0.00155892	0.00311955
TOMM5	0.031	37.81	45.346	0.00150904	0.00302356
C16orf74	0.166	7.559	5.225	1.28082e-11	3.43524e-11
AL136987.1	0.123	2.72	0.091	0	0
GADD45G	0.156	5.669	3.149	5.22258e-16	1.54414e-15
SAP30BP	0.12	32.183	36.95	0.00088812	0.00180909
AC104506.1	0.137	3.393	0.821	1.94993e-31	7.69184e-31
AC026979.2	0.191	10.68	8.761	4.3867e-08	1.06675e-07
TMEM8B	0.147	5.311	2.841	1.06584e-16	3.19028e-16
ATP5IF1	-0.27	57.953	70.773	0.00435025	0.00843507
USP12	0.191	9.792	7.757	1.12953e-08	2.79632e-08
KIF9	0.176	10.208	8.202	2.43913e-08	5.97859e-08
BLVRA	-0.113	61.102	68.093	0.00460426	0.00891013
ERGIC3	-0.089	44.61	54.495	0.00313243	0.00613184
IL10RA	-0.028	43.508	52.133	0.00296907	0.00583274
HLA-DOA	0.114	3.622	1.095	5.44106e-27	1.98594e-26
NFKBIE	0.21	15.047	14.077	8.15266e-06	1.83586e-05
PLK2	0.158	6.471	4.164	2.30253e-12	6.28923e-12
IL1A	0.127	2.505	0.011	0	0
ZNF669	0.162	7.015	4.791	4.15991e-11	1.10239e-10
AC023509.4	0.138	4.395	1.996	5.18325e-19	1.63082e-18
AC010864.1	0.131	3.565	1.164	8.68592e-25	3.04347e-24
PLA1A	0.124	3.164	0.753	1.18295e-29	4.53522e-29
MOAP1	0.198	12.77	11.465	4.42243e-06	1.00569e-05
LINC01465	0.13	3.765	1.426	1.22969e-21	4.06116e-21
BEX4	0.164	13.901	12.48	1.2951e-05	2.89469e-05
GEM	0.12	3.006	0.662	7.49385e-30	2.88325e-29
UBAC2-AS1	0.142	4.982	2.738	1.02689e-14	2.95553e-14
VIM-AS1	0.188	18.754	18.252	0.000184863	0.000390919
OLR1	0.116	2.878	0.57	8.23788e-31	3.21802e-30
STARD5	0.131	4.266	2.042	7.47115e-17	2.24446e-16
AC144652.1	0.124	3.951	1.7	1.15655e-18	3.61587e-18
AC090970.2	0.115	2.491	0.217	3.98243e-38	1.76149e-37
NUDT1	0.16	24.81	26.945	0.00143616	0.00288191
IGLV2-14	0.123	2.634	0.376	1.43352e-33	5.84715e-33
GNLY	0.118	4.896	2.635	6.31536e-14	1.78732e-13
TMEM44-AS1	0.197	13.057	11.967	2.22496e-05	4.9202e-05
STMN1	0.123	4.066	1.837	2.75509e-17	8.34756e-17
LINC01220	0.137	5.097	2.966	5.22947e-13	1.45128e-12
NENF	0.174	10.723	9.195	2.88944e-06	6.61515e-06
LINC01136	0.115	3.593	1.392	5.93076e-20	1.89872e-19
AC004943.2	0.113	2.806	0.593	8.61113e-29	3.25717e-28
DNAJB5	0.114	2.792	0.616	7.49731e-28	2.78483e-27
AAED1	0.164	10.036	8.442	2.45837e-06	5.64894e-06
EGR2	0.133	4.71	2.624	2.70749e-13	7.56777e-13
GPRC5C	0.124	5.24	3.194	1.14034e-11	3.0647e-11
KIF22	0.191	18.196	18.309	0.000550349	0.00113596
AC026250.1	0.105	2.233	0.114	2.50758e-38	1.11454e-37
SETD9	0.14	7.931	6.137	2.04488e-07	4.86797e-07
ODF3L1	0.105	2.348	0.24	2.1676e-34	8.99594e-34
ENHO	0.098	2.763	0.662	7.53952e-26	2.70119e-25
NDRG2	0.102	3.393	1.312	6.15184e-19	1.933e-18
RNMT	0.155	27.387	30.493	0.00470803	0.00910796
CPNE5	0.112	3.221	1.141	4.07857e-20	1.30963e-19
MED29	0.175	23.78	25.85	0.00314254	0.00615113
OLMALINC	0.1	2.147	0.08	1.51758e-38	6.76542e-38
AC004556.1	0.102	4.767	2.749	6.27368e-12	1.69625e-11
PDE4DIP	0.165	9.979	8.533	8.70585e-06	1.95894e-05
MBNL1-AS1	0.12	4.137	2.133	6.45727e-14	1.82726e-13
C2orf74	0.13	7.387	5.613	2.03893e-07	4.85478e-07
HAMP	0.128	3.608	1.608	3.73027e-16	1.10539e-15
PLAU	0.104	2.477	0.456	6.23047e-28	2.32081e-27
EREG	0.171	18.239	17.26	0.0010752	0.0021769
DHRS3	0.097	2.462	0.468	3.38844e-27	1.24229e-26
DNPH1	0.153	22.004	23.329	0.00339166	0.00662073
KCP	0.095	2.377	0.411	9.63476e-28	3.57263e-27
CAHM	0.133	6.142	4.369	2.97639e-08	7.27443e-08
JCHAIN	0.126	3.178	1.209	1.06181e-17	3.24698e-17
AL139274.2	0.096	2.319	0.365	1.50906e-28	5.67999e-28
RFX2	0.189	11.611	10.541	9.85063e-05	0.000211432
ETV3	0.175	12.67	11.796	0.000223006	0.00047003
AC093462.1	0.101	2.82	0.901	3.15202e-20	1.01376e-19
DNAAF1	0.118	2.777	0.867	1.81284e-20	5.8559e-20
AC083880.1	0.102	3.135	1.232	3.32113e-17	1.00459e-16
BATF3	0.135	9.32	7.86	2.2e-05	4.8659e-05
CD9	0.142	10.107	8.59	4.96159e-05	0.000107949
AP000692.2	0.105	3.121	1.278	3.65929e-16	1.08449e-15
PMS2	0.124	6.314	4.666	2.56275e-07	6.07703e-07
TACSTD2	0.087	1.847	0	2.24601e-37	9.81191e-37
CD109	0.101	3.278	1.472	1.37108e-14	3.93424e-14
SIK1B	0.111	4.438	2.681	3.46633e-10	8.95888e-10
C6orf223	0.092	1.904	0.068	1.82996e-34	7.60796e-34
ADPGK-AS1	0.106	3.694	1.916	2.11984e-12	5.79556e-12
AC103591.3	0.173	19.8	20.032	0.00478583	0.00924041
BX284668.6	0.093	2.591	0.787	1.18593e-19	3.77232e-19
PTX3	0.179	11.11	10.073	0.000240069	0.000504917
ODC1	0.155	13.644	12.754	0.000869104	0.00177096
NKILA	0.088	1.918	0.114	2.85533e-32	1.14189e-31
AVPI1	0.126	5.211	3.571	3.25116e-08	7.93861e-08
POMZP3	0.11	5.068	3.388	2.08218e-08	5.11315e-08
AC012640.2	0.109	3.923	2.202	5.08969e-11	1.34518e-10
IGKC	0.121	3.221	1.449	7.13779e-14	2.01863e-13
AC096733.2	0.105	3.737	2.019	1.87518e-11	5.00955e-11
ZNF821	0.144	8.232	6.879	3.01148e-05	6.62861e-05
SULT1A3	0.142	8.275	6.97	3.30633e-05	7.25272e-05
TRAF4	0.117	4.409	2.715	2.13882e-09	5.40142e-09
NFYC-AS1	0.103	3.837	2.145	7.26062e-11	1.91108e-10
AC073332.1	0.124	6.328	4.768	1.61822e-06	3.7456e-06
AC126696.1	0.084	1.818	0.08	3.48455e-32	1.39118e-31
PDE7B	0.098	3.608	1.928	2.24737e-11	5.99575e-11
OCIAD2	0.093	3.049	1.346	5.92742e-14	1.67793e-13
AP001056.2	0.086	1.961	0.24	3.67774e-27	1.34648e-26
CNFN	0.089	2.19	0.479	3.19132e-22	1.06778e-21
AL033528.2	0.091	2.749	1.05	8.06234e-16	2.37518e-15
AC013400.1	0.086	2.119	0.411	2.60285e-23	8.89562e-23
AL391069.3	0.096	3.665	2.008	6.34914e-11	1.67358e-10
EXOC3-AS1	0.1	3.565	1.905	2.83679e-11	7.55555e-11
NUFIP1	0.125	7.473	6.08	2.22824e-05	4.92698e-05
PIM2	0.111	5.254	3.685	2.24336e-07	5.33084e-07
ARRDC3	0.169	12.513	11.841	0.00125797	0.00253871
AC093635.1	0.086	2.577	0.901	1.02064e-16	3.05574e-16
SELENOM	0.113	4.424	2.829	1.17593e-08	2.90966e-08
NEU4	0.094	2.405	0.742	4.2107e-18	1.29933e-17
KCNN4	0.16	11.052	10.267	0.000804391	0.00164403
MMP2-AS1	0.083	1.79	0.137	1.13462e-28	4.28487e-28
AC005332.1	0.086	2.663	1.027	3.93298e-15	1.14166e-14
AC123777.1	0.084	2.076	0.433	9.32649e-22	3.08918e-21
HEXA-AS1	0.079	1.832	0.194	8.3206e-27	3.0281e-26
IRF4	0.081	2.978	1.346	7.2674e-13	2.00916e-12
NUDT14	0.168	15.175	15.241	0.00466825	0.00903174
DGCR6	0.081	1.804	0.171	2.59488e-27	9.5297e-27
AL596325.1	0.079	1.632	0	3.38161e-33	1.37107e-32
B3GNT5	0.122	6.142	4.723	6.43259e-06	1.45362e-05
HSPA2	0.084	2.448	0.833	2.01465e-16	5.99846e-16
AC044849.1	0.093	3.837	2.259	2.53882e-09	6.3973e-09
RHOF	0.139	14.517	14.054	0.00430888	0.00836238
BAIAP2	0.118	7.702	6.423	9.61447e-05	0.000206419
ENOSF1	0.089	3.55	2.008	1.03999e-09	2.64923e-09
MTRNR2L12	0.089	3.45	1.905	5.32766e-10	1.36876e-09
GATM	0.069	1.718	0.148	9.70556e-27	3.52726e-26
HYPK	0.156	11.152	10.472	0.00177246	0.00353465
MZF1-AS1	0.105	5.154	3.73	2.21219e-06	5.09213e-06
AC083843.2	0.072	1.675	0.125	4.90607e-27	1.79288e-26
CCND2	0.092	3.894	2.407	2.12327e-08	5.21082e-08
VASH1	0.131	6.786	5.544	6.01418e-05	0.000130265
EGR3	0.088	3.006	1.506	5.93169e-11	1.56458e-10
SEMA6B	0.103	3.98	2.533	6.012e-08	1.45706e-07
TRPM4	0.097	3.923	2.475	4.88391e-08	1.18669e-07
LILRA4	0.111	2.663	1.164	2.21608e-12	6.0552e-12
AC023157.3	0.139	8.862	7.803	0.000726142	0.00148911
AC132192.2	0.094	4.009	2.601	1.6831e-07	4.01801e-07
SPNS3	0.095	4.782	3.422	3.32255e-06	7.5906e-06
AC092053.2	0.075	1.804	0.342	2.70217e-20	8.7014e-20
AC132872.2	0.08	1.847	0.388	1.79484e-19	5.6871e-19
AF117829.1	0.114	6.042	4.791	5.15028e-05	0.000111983
AL118508.1	0.072	1.46	0.011	3.70334e-29	1.4082e-28
ASB2	0.072	2.033	0.593	2.66652e-16	7.92544e-16
OSER1-DT	0.086	3.221	1.814	5.05676e-09	1.2636e-08
IGKV2-30	0.078	1.603	0.171	1.79011e-23	6.13564e-23
TCEA3	0.069	2.219	0.799	5.32315e-14	1.50885e-13
DNASE1L3	0.084	1.918	0.502	5.57307e-17	1.67871e-16
PACERR	0.072	1.818	0.411	3.16972e-18	9.81169e-18
GASAL1	0.084	2.505	1.118	1.69047e-11	4.5222e-11
SMIM13	0.11	5.183	3.936	2.31104e-05	5.10818e-05
AC106028.4	0.075	1.976	0.582	9.79193e-16	2.87829e-15
AC093484.2	0.069	1.704	0.308	8.80311e-20	2.80883e-19
CLIC3	0.089	2.291	0.901	1.1249e-12	3.09469e-12
AP003680.1	0.067	1.732	0.342	4.59205e-19	1.44634e-18
LINC01970	0.072	1.79	0.411	9.19872e-18	2.81875e-17
AC020911.2	0.13	7.888	6.902	0.000964965	0.00195889
AC069431.1	0.08	2.462	1.107	3.42905e-11	9.1054e-11
MEI1	0.12	6.643	5.567	0.00036586	0.000763195
POLD2	0.117	8.69	7.803	0.00200196	0.00396765
ALPK2	0.066	1.732	0.388	1.56181e-17	4.7588e-17
CAPN10-DT	0.082	2.978	1.677	1.96316e-08	4.82538e-08
UAP1	0.09	4.266	3.034	8.8001e-06	1.97977e-05
AC006449.6	0.122	7.015	6.012	0.000903835	0.00183967
MN1	0.065	1.546	0.251	3.61629e-19	1.14022e-18
LINC01366	0.063	1.389	0.091	2.7264e-23	9.3125e-23
MCOLN2	0.06	2.033	0.742	1.38465e-12	3.80355e-12
RB1-DT	0.069	1.818	0.536	1.42612e-14	4.0897e-14
CD7	0.079	3.049	1.802	1.5885e-07	3.79523e-07
AC026202.2	0.061	1.331	0.057	5.16858e-24	1.78884e-23
SDC2	0.078	2.305	1.061	3.98168e-10	1.0264e-09
AL355472.1	0.104	5.097	3.993	0.000147884	0.000314655
IMMP2L	0.078	4.023	2.841	1.36324e-05	3.04526e-05
SCML1	0.096	5.87	4.791	0.000452286	0.000938123
AC135279.3	0.063	1.589	0.342	1.21643e-16	3.63551e-16
SPIB	0.059	2.162	0.913	1.00316e-10	2.63195e-10
AL392172.1	0.086	4.395	3.263	4.91208e-05	0.000106921
ZNF596	0.073	2.491	1.289	1.04857e-08	2.59807e-08
HS3ST1	0.064	1.618	0.399	2.75197e-15	8.01189e-15
MAGIX	0.086	3.608	2.453	7.14468e-06	1.61178e-05
CCDC121	0.067	1.961	0.753	1.59328e-11	4.26462e-11
CNBD2	0.107	6.528	5.578	0.00145968	0.00292713
GZMB	0.104	2.677	1.483	8.63887e-08	2.08201e-07
CD3E	0.061	2.004	0.799	5.74974e-11	1.5171e-10
MZB1	0.076	2.162	0.958	6.2499e-10	1.6024e-09
KLRG1	0.062	2.119	0.935	5.28465e-10	1.35785e-09
AC083973.1	0.06	1.79	0.605	2.12418e-12	5.80676e-12
PPP1R14B	0.127	6.342	5.407	0.00161127	0.00322131
ADAM12	0.058	1.475	0.297	3.15811e-16	9.37012e-16
LINC01943	0.077	2.706	1.563	2.40521e-07	5.70858e-07
C18orf65	0.06	1.603	0.433	4.52057e-14	1.28243e-13
DST	0.078	3.908	2.818	4.89913e-05	0.000106649
AL035446.1	0.055	1.274	0.114	5.33289e-20	1.7087e-19
CCL20	0.071	1.374	0.228	5.63292e-17	1.69609e-16
AL135791.1	0.058	1.832	0.696	5.35327e-11	1.41421e-10
LINC00346	0.061	1.56	0.422	1.14384e-13	3.22374e-13
IL18BP	0.091	6.07	5.156	0.00219684	0.00434228
RBFA	0.089	6.958	6.103	0.00456391	0.00883493
AL354710.2	0.058	1.575	0.468	1.10385e-12	3.03782e-12
HIC1	0.061	1.804	0.707	2.14684e-10	5.57896e-10
AP000845.1	0.055	1.432	0.331	2.22206e-14	6.34465e-14
AP003419.2	0.053	1.246	0.148	6.44576e-18	1.97951e-17
AC009908.1	0.054	1.331	0.24	8.58024e-16	2.52619e-15
AC009053.2	0.054	1.475	0.388	2.42907e-13	6.79594e-13
SIDT1	0.058	2.033	0.958	1.37683e-08	3.39652e-08
HIST1H4A	0.055	1.646	0.57	3.59139e-11	9.53008e-11
ATG9B	0.05	1.217	0.16	7.13478e-17	2.14477e-16
FAM24B	0.069	3.536	2.544	0.000113353	0.000242444
AL121574.1	0.057	1.804	0.764	2.77313e-09	6.97882e-09
AC005264.1	0.06	1.875	0.844	9.95899e-09	2.46884e-08
AL450468.2	0.052	1.246	0.205	1.53917e-15	4.50923e-15
ZC3H11B	0.052	1.288	0.251	1.20217e-14	3.45541e-14
AC108471.2	0.052	1.331	0.297	7.91664e-14	2.23677e-13
AP003086.1	0.081	3.951	3.023	0.000539498	0.00111493
CST6	0.051	1.088	0.08	3.68965e-18	1.14003e-17
STAM-AS1	0.051	1.46	0.456	2.95213e-11	7.85746e-11
LGALS8-AS1	0.052	1.403	0.399	6.81952e-12	1.84279e-11
DERL3	0.065	1.775	0.776	1.18403e-08	2.92909e-08
WHRN	0.054	1.317	0.319	7.06389e-13	1.95352e-12
DDX43	0.051	1.532	0.536	2.27504e-10	5.90824e-10
AP001412.1	0.054	1.732	0.742	7.95604e-09	1.97768e-08
AC093525.6	0.059	2.362	1.392	3.50353e-06	7.99791e-06
RTEL1-TNFRSF6B	0.055	1.446	0.456	4.49026e-11	1.18862e-10
SSC5D	0.049	1.274	0.285	3.05751e-13	8.53507e-13
PROC	0.049	1.274	0.285	3.164e-13	8.82506e-13
CABLES1	0.05	1.045	0.057	1.65016e-18	5.13476e-18
TMEM156	0.044	1.417	0.433	3.64775e-11	9.67637e-11
AL136040.1	0.053	1.503	0.525	3.02786e-10	7.84013e-10
LINC01238.1	0.048	1.074	0.091	2.49708e-17	7.57161e-17
CRIP3	0.063	3.236	2.316	0.000197818	0.000418018
GTF2IRD2	0.058	2.663	1.723	2.95839e-05	6.51598e-05
C12orf75	0.09	4.381	3.468	0.00179637	0.00358202
AL391832.2	0.065	2.477	1.551	1.74381e-05	3.87825e-05
MAP1LC3B2	0.049	1.317	0.365	1.58791e-11	4.2512e-11
NRP2	0.056	1.775	0.833	8.47486e-08	2.04331e-07
SH3BP4	0.047	1.689	0.742	2.86879e-08	7.01361e-08
AL451085.1	0.054	1.875	0.935	2.7758e-07	6.57698e-07
IGHV1-18	0.05	1.016	0.068	2.34411e-17	7.11413e-17
AL354707.2	0.044	0.959	0.011	1.98748e-19	6.28825e-19
AC099541.1	0.049	1.489	0.548	1.50039e-09	3.80816e-09
SCT	0.06	1.446	0.502	6.63158e-10	1.69989e-09
AC072061.1	0.061	2.835	1.928	9.56135e-05	0.000205297
NMB	0.054	1.976	1.05	1.01469e-06	2.36688e-06
GRIN2D	0.05	1.589	0.662	1.54322e-08	3.80375e-08
LRRC26	0.054	1.417	0.491	9.37614e-10	2.39154e-09
LINC01816	0.059	2.291	1.392	1.41252e-05	3.15266e-05
CASS4	0.06	2.563	1.666	5.13582e-05	0.000111678
IGHV3-23	0.048	1.117	0.194	1.0517e-13	2.96583e-13
AC011611.3	0.047	0.945	0.023	1.81337e-18	5.63894e-18
AL136454.1	0.049	1.575	0.662	2.34929e-08	5.76134e-08
ARC	0.044	1.059	0.148	1.68751e-14	4.8323e-14
LYPD3	0.05	1.346	0.445	6.73969e-10	1.72723e-09
GAS2L3	0.06	2.348	1.472	3.20577e-05	7.04255e-05
SIK1	0.062	3.336	2.498	0.000853163	0.00174012
TNFRSF14-AS1	0.064	2.491	1.631	7.44424e-05	0.000160522
SEZ6	0.044	1.016	0.125	1.09696e-14	3.15606e-14
PKIB	0.04	1.618	0.742	2.11267e-07	5.02784e-07
LYPD2	0.065	1.088	0.217	2.13279e-12	5.82963e-12
YRDC	0.074	4.023	3.251	0.00349322	0.00681448
VMO1	0.051	1.188	0.319	8.21472e-11	2.16005e-10
AC098850.3	0.051	1.646	0.787	4.59026e-07	1.08136e-06
CD72	0.058	3.321	2.51	0.00127893	0.00258058
CD1E	0.042	1.761	0.924	3.29951e-06	7.53942e-06
KCNA3	0.04	2.691	1.848	0.000372293	0.00077641
MCF2L2	0.043	1.045	0.205	4.49079e-12	1.21753e-11
LINC02029	0.039	0.859	0.023	8.294e-17	2.48789e-16
AC006483.2	0.042	1.174	0.342	5.93223e-10	1.52178e-09
AC025580.2	0.047	1.432	0.605	1.18552e-07	2.84474e-07
GPRC5D-AS1	0.038	0.931	0.103	4.28144e-14	1.21503e-13
TMEM217	0.045	1.246	0.422	5.22813e-09	1.30601e-08
JARID2-AS1	0.047	1.331	0.513	3.50613e-08	8.55152e-08
VSIG8	0.038	0.959	0.137	3.75735e-13	1.04653e-12
PRMT5-AS1	0.042	1.389	0.57	9.71431e-08	2.33645e-07
CLEC4C	0.052	1.875	1.061	1.56658e-05	3.49062e-05
LIME1	0.051	2.019	1.209	4.22006e-05	9.22723e-05
SMPD3	0.049	1.704	0.901	6.48141e-06	1.46452e-05
AC020659.1	0.04	0.873	0.068	1.21492e-14	3.49123e-14
PARD6G-AS1	0.047	1.904	1.118	3.28386e-05	7.20542e-05
TMEM52B	0.042	1.117	0.319	1.07949e-09	2.74838e-09
LINC02391	0.042	1.16	0.365	3.66382e-09	9.19111e-09
TREML4	0.038	0.83	0.034	1.30564e-15	3.82934e-15
AC062029.1	0.042	1.203	0.411	1.13677e-08	2.81365e-08
THEM4	0.053	3.107	2.361	0.0023089	0.00456036
AC091814.1	0.042	1.288	0.502	7.87167e-08	1.89962e-07
AC092053.3	0.043	1.274	0.491	7.04261e-08	1.70232e-07
CLIC2	0.046	3.107	2.361	0.00252757	0.00497901
LINC01353	0.054	2.305	1.551	0.000341301	0.000713217
LAMB3	0.047	1.288	0.513	1.2691e-07	3.041e-07
FAM83G	0.039	0.873	0.103	4.88824e-13	1.35738e-12
AC073320.1	0.051	1.904	1.152	7.24818e-05	0.00015655
INHBA-AS1	0.035	0.959	0.194	5.31911e-11	1.40535e-10
AFF3	0.038	2.262	1.517	0.000459772	0.000953484
EAF1-AS1	0.043	1.217	0.468	1.3603e-07	3.25591e-07
IGLV3-1	0.039	0.83	0.08	2.9272e-13	8.17514e-13
AC073611.1	0.061	3.006	2.316	0.00363267	0.00707955
MMP9	0.039	1.074	0.342	1.93109e-08	4.74753e-08
CD22	0.041	1.389	0.662	3.67456e-06	8.37707e-06
AC124242.1	0.037	1.002	0.274	3.35276e-09	8.42145e-09
ZNF10	0.047	2.133	1.426	0.000512504	0.00106043
AL096865.1	0.036	0.873	0.148	3.63702e-11	9.64899e-11
PMP22	0.034	1.088	0.365	4.2114e-08	1.02506e-07
IFITM10	0.043	1.331	0.616	2.93532e-06	6.71954e-06
LINC01629	0.035	0.73	0.011	5.60019e-15	1.62027e-14
AL031590.1	0.036	1.117	0.399	1.1171e-07	2.68246e-07
EDN1	0.038	0.916	0.205	6.85665e-10	1.75702e-09
AL049780.2	0.036	1.016	0.308	1.73843e-08	4.27786e-08
CD320	0.037	1.331	0.627	4.71348e-06	1.07085e-05
AL161421.1	0.051	2.262	1.586	0.00124921	0.00252189
BEX2	0.035	0.931	0.228	2.11696e-09	5.34735e-09
AC022098.3	0.036	0.916	0.217	1.57476e-09	3.99309e-09
EFCAB11	0.042	1.832	1.152	0.000292235	0.000612517
LINC01715	0.04	1.26	0.57	3.33039e-06	7.60778e-06
AC006157.1	0.035	0.83	0.137	7.57682e-11	1.99364e-10
CCDC113	0.033	0.773	0.08	3.30494e-12	8.99003e-12
AC009812.1	0.041	1.603	0.924	9.21948e-05	0.000198046
VEGFB	0.043	1.632	0.958	0.000127076	0.000271282
AL691403.2	0.034	1.045	0.365	1.65549e-07	3.95329e-07
SOD2.1	0.033	0.83	0.148	2.06322e-10	5.36636e-10
GDF15	0.038	0.988	0.308	4.52637e-08	1.10049e-07
CAGE1	0.034	0.816	0.137	1.37214e-10	3.58263e-10
PERP	0.034	0.702	0.023	9.37022e-14	2.64526e-13
UXT-AS1	0.039	1.16	0.491	2.01976e-06	4.65686e-06
AL359541.1	0.035	1.16	0.491	2.05645e-06	4.73962e-06
LINC00167	0.037	1.102	0.433	8.53111e-07	1.9939e-06
RGS16	0.034	0.773	0.103	3.4597e-11	9.1837e-11
LBH	0.036	1.46	0.799	6.49157e-05	0.000140464
CRIP2	0.035	1.074	0.411	7.14686e-07	1.67449e-06
AC016596.1	0.043	1.747	1.095	0.000388867	0.000809907
LINC01973	0.032	0.673	0.011	7.27963e-14	2.05825e-13
METTL1	0.045	2.534	1.905	0.00483657	0.0093361
AC087482.1	0.034	0.773	0.114	1.00089e-10	2.6263e-10
CXCR3	0.032	1.389	0.73	4.57856e-05	9.98625e-05
Z83844.3	0.032	0.816	0.16	9.49795e-10	2.42209e-09
AC012640.4	0.035	0.744	0.091	3.70786e-11	9.83254e-11
S100A2	0.036	0.931	0.285	8.42092e-08	2.03072e-07
AC109460.1	0.034	0.859	0.217	1.32606e-08	3.27432e-08
LINC00996	0.034	1.088	0.445	2.52486e-06	5.79836e-06
AC008440.3	0.033	0.888	0.251	4.59255e-08	1.11635e-07
AL031848.2	0.032	0.816	0.183	5.7112e-09	1.42489e-08
FKBP6	0.032	0.859	0.228	2.9706e-08	7.26101e-08
RUVBL1-AS1	0.031	0.687	0.057	1.13457e-11	3.04954e-11
PRRG2	0.04	1.661	1.05	0.000665876	0.00136776
AL356441.1	0.031	0.744	0.125	9.33948e-10	2.38244e-09
SDS	0.033	1.389	0.776	0.000150592	0.000320275
AL358472.5	0.033	0.845	0.228	4.96508e-08	1.20591e-07
ZNF165	0.03	0.845	0.228	5.00956e-08	1.21622e-07
AC016405.3	0.032	0.73	0.114	6.01732e-10	1.54327e-09
APOC1	0.03	1.045	0.433	4.69843e-06	1.06764e-05
GPM6B	0.033	0.759	0.148	3.61477e-09	9.07093e-09
AC008440.1	0.032	0.959	0.354	1.46625e-06	3.40016e-06
AL360270.3	0.033	1.274	0.673	8.99317e-05	0.00019329
FAM41C	0.031	0.83	0.228	8.25252e-08	1.99031e-07
ANKH	0.044	2.062	1.483	0.00413908	0.00804073
AC011603.2	0.035	1.518	0.924	0.000543389	0.00112199
LINC01852	0.03	0.816	0.217	6.48445e-08	1.56948e-07
AL022069.1	0.034	0.974	0.376	2.77363e-06	6.35185e-06
KRT7	0.034	1.231	0.639	7.85445e-05	0.00016926
TONSL	0.045	1.875	1.3	0.00275888	0.0054261
AL138966.2	0.031	0.945	0.354	2.21257e-06	5.09251e-06
LRRC36	0.03	0.873	0.285	6.17269e-07	1.4491e-06
AL121983.1	0.034	1.074	0.491	2.15627e-05	4.77142e-05
AC025181.2	0.039	1.689	1.118	0.00166889	0.00333427
LINC02085	0.034	0.902	0.319	1.51188e-06	3.50425e-06
IL7R	0.029	1.303	0.719	0.000219895	0.000463596
NUDT8	0.036	1.475	0.901	0.000670145	0.00137641
CCSER1	0.027	0.916	0.342	3.09653e-06	7.08242e-06
FAM81A	0.031	1.074	0.502	3.34348e-05	7.3315e-05
AC004817.3	0.026	0.916	0.342	3.16736e-06	7.24164e-06
AC111182.1	0.03	0.959	0.388	7.50335e-06	1.69173e-05
ZNF749	0.035	1.575	1.015	0.00143279	0.0028754
AC012640.1	0.03	0.673	0.103	2.25539e-09	5.69462e-09
DLX2	0.029	0.601	0.034	3.44725e-11	9.15167e-11
AL353135.1	0.036	1.331	0.776	0.000472511	0.000979474
DYRK3	0.028	0.845	0.285	1.61787e-06	3.74515e-06
AC008608.2	0.026	0.673	0.114	6.36651e-09	1.58605e-08
TNFRSF21	0.034	1.589	1.038	0.00196684	0.00390751
HOMER3-AS1	0.044	1.661	1.118	0.00265147	0.00522004
LINC00665	0.026	0.988	0.433	2.38262e-05	5.26345e-05
AC010240.3	0.03	0.974	0.422	2.16104e-05	4.78108e-05
SLC44A4	0.026	0.63	0.08	1.52266e-09	3.86387e-09
IL18R1	0.025	0.845	0.297	2.99578e-06	6.85662e-06
DDN	0.028	0.659	0.114	1.14223e-08	2.82687e-08
LY9	0.028	1.145	0.605	0.000212091	0.000447462
AL590428.1	0.03	0.974	0.433	3.54997e-05	7.77567e-05
AC136469.1	0.028	0.63	0.091	4.61435e-09	1.15475e-08
PTGES	0.03	0.902	0.365	1.42854e-05	3.18603e-05
TMIGD2	0.031	0.959	0.422	3.35171e-05	7.34751e-05
OXCT2	0.026	0.573	0.034	1.22935e-10	3.2144e-10
OSR2	0.028	0.787	0.251	1.51842e-06	3.51907e-06
AC245595.1	0.037	1.603	1.084	0.00352602	0.00687735
PXT1	0.026	0.702	0.171	1.94168e-07	4.62602e-07
MLF1	0.028	0.859	0.331	1.04144e-05	2.33719e-05
LTC4S	0.031	1.489	0.97	0.00250801	0.00494252
FAM57A	0.026	0.573	0.046	4.70395e-10	1.21048e-09
ANKRD65	0.023	0.573	0.046	4.72019e-10	1.21453e-09
SEZ6L	0.028	1.26	0.742	0.000856336	0.00174644
UMODL1	0.025	0.587	0.068	3.03144e-09	7.62001e-09
AC079313.2	0.028	0.573	0.057	1.67255e-09	4.23878e-09
TENM4	0.023	0.573	0.057	1.67769e-09	4.25135e-09
AL139393.2	0.029	0.787	0.274	5.37876e-06	1.21955e-05
CFAP97D2	0.024	0.515	0	1.70841e-11	4.56916e-11
MYBL2	0.032	1.059	0.548	0.00025605	0.00053767
AL136962.1	0.025	0.616	0.103	2.40987e-08	5.90808e-08
AP001269.4	0.035	1.36	0.856	0.00196468	0.00390354
FAM3B	0.025	0.888	0.376	3.61269e-05	7.91012e-05
CEP83-DT	0.025	0.773	0.262	4.7075e-06	1.0696e-05
ADRA2B	0.027	0.659	0.148	1.83589e-07	4.37835e-07
FAM129C	0.027	1.432	0.924	0.00303163	0.00594774
AC005076.1	0.036	1.475	0.981	0.00385364	0.00749419
CCNB1	0.026	0.787	0.285	9.82198e-06	2.2057e-05
GPNMB	0.024	0.787	0.285	1.00871e-05	2.26481e-05
IGHA1	0.02	1.231	0.73	0.00131694	0.0026512
CDS1	0.025	0.659	0.16	4.24159e-07	9.99913e-07
AL928654.3	0.025	0.601	0.103	4.32072e-08	1.05102e-07
AC097375.1	0.028	0.687	0.194	1.53039e-06	3.54578e-06
DUSP4	0.023	0.515	0.023	3.81552e-10	9.84315e-10
CYP2E1	0.02	0.515	0.023	3.84612e-10	9.91884e-10
AP005019.1	0.029	1.188	0.707	0.00146529	0.00293789
AC020922.4	0.025	0.702	0.217	3.86097e-06	8.79358e-06
OLIG2	0.025	0.501	0.023	7.23502e-10	1.85217e-09
AL442128.2	0.03	1.145	0.673	0.00144042	0.00288996
GRIP1	0.02	0.544	0.068	1.89253e-08	4.65322e-08
AC112907.3	0.027	0.974	0.502	0.000435397	0.000903725
LRP2BP	0.023	0.587	0.114	2.04708e-07	4.87271e-07
AC017002.1	0.028	0.802	0.331	5.66568e-05	0.000122862
OOEP	0.023	0.53	0.057	1.08331e-08	2.68328e-08
PRAME	0.024	0.472	0	1.17983e-10	3.0873e-10
LINC00471	0.025	0.787	0.319	5.27172e-05	0.000114518
AP001056.1	0.024	0.73	0.262	1.88826e-05	4.19165e-05
CD5	0.021	0.773	0.308	4.94372e-05	0.00010758
BACH2	0.022	0.659	0.194	4.2985e-06	9.77883e-06
RAI14	0.023	0.487	0.023	1.37203e-09	3.4846e-09
AC127070.1	0.024	0.63	0.171	2.70793e-06	6.20618e-06
C6orf99	0.029	1.217	0.764	0.00341996	0.00667543
AL590096.1	0.022	0.515	0.057	2.00995e-08	4.93784e-08
AL360004.1	0.021	0.458	0	2.24826e-10	5.83932e-10
TPD52	0.02	0.787	0.331	8.92201e-05	0.000191778
AC026803.2	0.024	0.716	0.262	2.98207e-05	6.56692e-05
AL135905.1	0.024	0.659	0.205	8.51678e-06	1.91749e-05
AP003721.4	0.023	0.601	0.148	1.61936e-06	3.74788e-06
GZMM	0.024	0.802	0.354	0.000160527	0.000340611
AC104596.1	0.027	1.117	0.673	0.00262004	0.00515988
KRT5	0.024	0.458	0.011	1.11638e-09	2.8411e-09
C17orf107	0.03	1.045	0.605	0.00182412	0.00363491
AC068282.1	0.024	0.616	0.171	4.56563e-06	1.03806e-05
AC034199.1	0.027	0.988	0.548	0.00125599	0.00253493
HLA-DOB	0.021	0.974	0.536	0.00127555	0.00257398
CCDC114	0.022	0.644	0.205	1.40194e-05	3.12965e-05
VGF	0.023	0.515	0.08	1.91052e-07	4.55359e-07
KLF12	0.022	0.845	0.411	0.000454742	0.000943134
AC022364.1	0.022	0.787	0.354	0.00023371	0.00049176
AP003469.2	0.022	0.444	0.011	2.12617e-09	5.37005e-09
ASIP	0.025	0.716	0.285	9.04517e-05	0.000194372
SMAD6	0.023	0.644	0.217	2.65018e-05	5.84961e-05
COL24A1	0.022	0.687	0.262	7.3339e-05	0.000158315
NOS3	0.021	0.616	0.194	1.90581e-05	4.22822e-05
AC084346.2	0.021	0.558	0.137	3.61585e-06	8.24876e-06
AL121899.1	0.022	0.53	0.114	1.96017e-06	4.52209e-06
LY6K	0.021	0.415	0	1.55931e-09	3.95432e-09
BX323046.1	0.023	0.845	0.433	0.000972434	0.00197372
ZAP70	0.022	0.744	0.331	0.000312348	0.000653644
AC134669.1	0.02	0.515	0.103	1.39368e-06	3.23503e-06
AC103724.3	0.021	0.444	0.034	3.70707e-08	9.03607e-08
AP001453.2	0.024	0.716	0.308	0.000251187	0.000527786
SCIN	0.019	0.487	0.08	6.39869e-07	1.50172e-06
SLC4A3	0.02	0.702	0.297	0.00023516	0.000494768
PDYN-AS1	0.024	0.787	0.388	0.000820339	0.00167576
A2M-AS1	0.019	0.787	0.388	0.000850666	0.00173532
DUSP14	0.021	0.673	0.274	0.000197488	0.000417357
AC131097.4	0.019	0.558	0.16	1.71423e-05	3.81316e-05
AL136038.3	0.026	0.916	0.525	0.00310161	0.00607251
TRBC2	0.022	0.916	0.525	0.00327502	0.00640726
PCAT6	0.023	0.687	0.297	0.000348161	0.000727488
TNFRSF25	0.018	0.573	0.183	4.31457e-05	9.42952e-05
LINC02345	0.019	0.458	0.068	7.28894e-07	1.70711e-06
LINC00677	0.023	0.659	0.274	0.000293878	0.000615852
PTPRS	0.021	0.83	0.445	0.00208863	0.00413529
AC010132.3	0.021	0.659	0.274	0.000295762	0.000619581
ESR1	0.018	0.53	0.148	2.31248e-05	5.11087e-05
RNFT1-DT	0.024	0.902	0.525	0.00417367	0.00810659
FXYD7	0.023	0.63	0.251	0.000243534	0.000512069
CASC8	0.022	0.515	0.137	1.79365e-05	3.98758e-05
CLEC17A	0.018	0.515	0.137	1.80262e-05	4.0064e-05
RGMA	0.023	0.73	0.354	0.0010349	0.0020987
AL353803.4	0.021	0.458	0.08	2.0347e-06	4.69041e-06
KLRB1	0.022	0.616	0.24	0.000224381	0.000472885
AC020928.1	0.019	0.83	0.456	0.00287369	0.00564769
SYCE1	0.018	0.501	0.125	1.41716e-05	3.16213e-05
AL590822.2	0.022	0.544	0.171	5.70477e-05	0.000123665
PRDM8	0.018	0.544	0.171	5.80274e-05	0.000125777
AC006116.8	0.019	0.644	0.274	0.000450507	0.000934514
TLR9	0.019	0.472	0.103	7.60504e-06	1.71384e-05
ITGB8	0.018	0.401	0.034	2.48206e-07	5.88745e-07
AC112236.2	0.021	0.673	0.308	0.000838865	0.00171169
CFAP45	0.022	0.83	0.468	0.0040174	0.00780753
LINC01857	0.018	0.501	0.137	3.07279e-05	6.76042e-05
C9orf147	0.018	0.501	0.137	3.09678e-05	6.81257e-05
SLC41A2	0.018	0.659	0.297	0.000781863	0.00159868
AC011893.1	0.019	0.544	0.183	0.000114429	0.000244634
AC254633.1	0.018	0.429	0.068	2.40301e-06	5.52547e-06
NOV	0.017	0.472	0.114	1.80974e-05	4.02185e-05
AC093484.3	0.017	0.472	0.114	1.85216e-05	4.11382e-05
AP003774.4	0.016	0.415	0.057	1.48298e-06	3.43827e-06
AL357078.3	0.021	0.63	0.274	0.000677803	0.00139166
SYS1-DBNDD2	0.017	0.401	0.046	8.61625e-07	2.0136e-06
AC100812.1	0.018	0.616	0.262	0.000631523	0.00129787
AC092117.1	0.021	0.716	0.365	0.00225133	0.00444924
EPS8L2	0.018	0.659	0.308	0.00125383	0.0025308
AP000866.1	0.019	0.601	0.251	0.000580006	0.00119469
LINC00987	0.017	0.487	0.137	5.17837e-05	0.000112583
ACY3	0.016	0.429	0.08	6.64523e-06	1.50125e-05
AC093525.2	0.017	0.372	0.023	2.30798e-07	5.48221e-07
LAYN	0.014	0.372	0.023	2.30918e-07	5.48418e-07
ELFN1-AS1	0.016	0.415	0.068	4.38125e-06	9.96613e-06
C10orf55	0.017	0.358	0.011	1.0248e-07	2.46256e-07
AP000769.3	0.017	0.358	0.011	1.0248e-07	2.46256e-07
DACT3-AS1	0.018	0.401	0.057	2.71569e-06	6.22336e-06
AC023024.1	0.019	0.616	0.274	0.00101325	0.00205569
AC117382.2	0.016	0.501	0.16	0.000130753	0.000278881
PJVK	0.019	0.659	0.319	0.00188696	0.00375478
APBB1	0.019	0.644	0.308	0.00179758	0.00358414
ULBP2	0.017	0.53	0.194	0.000330522	0.000691362
ID2-AS1	0.017	0.53	0.194	0.000333005	0.000696432
JAKMIP2	0.015	0.415	0.08	1.20144e-05	2.68939e-05
DLGAP1-AS2	0.02	0.616	0.285	0.00161487	0.00322824
AC126283.1	0.015	0.444	0.114	5.41837e-05	0.000117628
P2RY10	0.013	0.429	0.103	4.13857e-05	9.05323e-05
IFNB1	0.019	0.372	0.046	3.03725e-06	6.9502e-06
CD8A	0.018	0.515	0.194	0.000531281	0.00109842
AL136131.3	0.017	0.401	0.08	2.10739e-05	4.6663e-05
AC010491.1	0.015	0.501	0.183	0.000466396	0.000966967
DNM1P35	0.017	0.544	0.228	0.00110898	0.00224415
AC005258.1	0.015	0.315	0	1.45673e-07	3.48425e-07
SSTR2	0.017	0.358	0.046	5.52332e-06	1.25184e-05
LINC02426	0.016	0.358	0.046	5.5558e-06	1.25896e-05
EPHA2	0.016	0.515	0.205	0.000920585	0.0018712
FBLN2	0.015	0.558	0.251	0.00195817	0.00389158
AL358933.1	0.015	0.444	0.137	0.00024175	0.000508407
AZIN2	0.017	0.487	0.183	0.000725103	0.0014871
AC007773.1	0.016	0.487	0.183	0.000729797	0.00149647
AC026191.1	0.015	0.429	0.125	0.000195562	0.00041336
AC104695.3	0.018	0.587	0.285	0.00346298	0.00675661
LSR	0.017	0.472	0.171	0.00064507	0.00132548
CTRC	0.017	0.415	0.114	0.000155079	0.000329345
AL023806.1	0.015	0.358	0.057	1.66919e-05	3.71577e-05
AC134682.1	0.017	0.358	0.057	1.6699e-05	3.71699e-05
TNFRSF4	0.015	0.358	0.057	1.68547e-05	3.75095e-05
SBF2-AS1	0.015	0.401	0.103	0.000120817	0.000258106
AP001453.4	0.016	0.472	0.183	0.00113728	0.00229945
BCAS4	0.013	0.53	0.24	0.00278653	0.00547912
AL353596.1	0.015	0.358	0.068	4.61982e-05	0.000100735
LIF	0.015	0.301	0.011	1.37166e-06	3.18546e-06
AL356020.1	0.017	0.515	0.228	0.00254955	0.00502189
AC018761.3	0.014	0.344	0.057	3.05711e-05	6.72655e-05
NANOS3	0.016	0.501	0.217	0.0023587	0.00465757
FAM160A1	0.014	0.501	0.217	0.00238642	0.00470994
TRIM45	0.014	0.329	0.046	1.89632e-05	4.20874e-05
CXorf57	0.014	0.329	0.046	1.90556e-05	4.22807e-05
SYCP2L	0.015	0.487	0.205	0.0021663	0.00428298
KCNK17	0.018	0.53	0.251	0.00430361	0.00835282
SNX22	0.015	0.53	0.251	0.00433374	0.00840512
KIF17	0.014	0.472	0.194	0.00197828	0.00392784
HCG20	0.013	0.301	0.023	5.72311e-06	1.29601e-05
ACTN2	0.013	0.301	0.023	5.72166e-06	1.29593e-05
BLK	0.015	0.458	0.183	0.00180236	0.00359337
AC004130.1	0.016	0.401	0.125	0.000538457	0.00111297
AC087241.3	0.013	0.344	0.068	8.272e-05	0.000178064
FCRL6	0.013	0.444	0.171	0.00160426	0.00320757
AC112220.4	0.015	0.387	0.114	0.000440846	0.000914873
AC010271.1	0.013	0.329	0.057	5.56397e-05	0.000120712
AL356417.1	0.016	0.429	0.16	0.00140051	0.00281633
LINC01315	0.012	0.415	0.148	0.00123132	0.0024862
BCAR3	0.011	0.358	0.091	0.000275268	0.000577261
AC035140.1	0.013	0.301	0.034	2.04395e-05	4.53047e-05
BEND5	0.011	0.458	0.194	0.00306452	0.00600087
AL078644.2	0.013	0.344	0.08	0.000205878	0.0004347
AL391650.1	0.012	0.344	0.08	0.000206589	0.000436124
AC026202.3	0.014	0.329	0.068	0.000146825	0.00031243
PPIAL4G	0.014	0.272	0.011	5.04023e-06	1.14323e-05
HEY1	0.013	0.272	0.011	5.04023e-06	1.14323e-05
CPB2-AS1	0.015	0.372	0.114	0.000738562	0.00151366
AC009133.3	0.013	0.372	0.114	0.000749045	0.00153448
AC012617.1	0.012	0.258	0	1.98071e-06	4.56861e-06
AP000892.1	0.012	0.358	0.103	0.000597859	0.00123114
WNT10A	0.012	0.301	0.046	6.45558e-05	0.000139737
DAPL1	0.012	0.344	0.091	0.000471674	0.000977824
NRG2	0.013	0.344	0.091	0.000472594	0.000979561
AL121992.1	0.012	0.272	0.023	2.05649e-05	4.55742e-05
RASIP1	0.012	0.272	0.023	2.05598e-05	4.5567e-05
GNAL	0.013	0.272	0.023	2.06421e-05	4.57408e-05
OVCH1-AS1	0.014	0.372	0.125	0.00146521	0.00293789
GAL3ST2	0.014	0.315	0.068	0.000260598	0.000546883
AC011498.1	0.013	0.415	0.171	0.00386191	0.00750966
FP700111.1	0.013	0.415	0.171	0.00387758	0.00753827
COL26A1	0.012	0.243	0	3.8143e-06	8.68897e-06
LINC01554	0.013	0.387	0.148	0.00309846	0.00606684
AC246785.3	0.014	0.329	0.091	0.000803428	0.00164221
AC020916.2	0.013	0.329	0.091	0.000805965	0.00164711
AL022068.1	0.012	0.272	0.034	7.15172e-05	0.000154523
TKTL1	0.011	0.272	0.034	7.19934e-05	0.000155524
AC009163.7	0.012	0.372	0.137	0.00275336	0.00541569
PROZ	0.011	0.258	0.023	3.90274e-05	8.54127e-05
NRARP	0.012	0.358	0.125	0.00236919	0.00467788
SLC25A4	0.011	0.358	0.125	0.00238567	0.00470887
AC080038.1	0.011	0.243	0.011	1.85895e-05	4.12775e-05
AC104667.1	0.012	0.243	0.011	1.85895e-05	4.12775e-05
AC002456.1	0.013	0.344	0.114	0.00201629	0.00399438
NEBL	0.012	0.229	0	7.35564e-06	1.65874e-05
KLRC3	0.011	0.272	0.046	0.000219189	0.000462148
AC012485.3	0.011	0.258	0.034	0.000133557	0.000284631
MIR181A2HG	0.011	0.258	0.034	0.000133678	0.000284864
RND1	0.011	0.358	0.137	0.00436415	0.00846133
BEND6	0.011	0.358	0.137	0.00437108	0.00847408
AL022322.2	0.009	0.243	0.023	7.43161e-05	0.000160264
AC008897.2	0.012	0.344	0.125	0.00382421	0.00744001
SSBP3-AS1	0.012	0.286	0.068	0.000814523	0.00166417
KCNK4	0.01	0.229	0.011	3.57594e-05	7.83183e-05
IGKV1D-8	0.01	0.229	0.011	3.59142e-05	7.86428e-05
AC010271.2	0.009	0.229	0.011	3.59142e-05	7.86428e-05
ACHE	0.01	0.215	0	1.42074e-05	3.16923e-05
AOC1	0.009	0.215	0	1.42074e-05	3.16923e-05
KRT17	0.013	0.215	0	1.42074e-05	3.16923e-05
AC006449.2	0.012	0.315	0.103	0.00278295	0.00547298
AC137834.2	0.011	0.258	0.046	0.000396961	0.000825389
SNTA1	0.011	0.301	0.091	0.00230227	0.0045484
PHLDB1	0.011	0.301	0.091	0.00230518	0.00455378
C9orf163	0.01	0.243	0.034	0.000249064	0.000523511
NR3C2	0.01	0.243	0.034	0.00024912	0.000523582
TENT5B	0.009	0.243	0.034	0.000249565	0.000524425
UNC45B	0.01	0.215	0.011	6.88742e-05	0.00014888
CYP1A1	0.009	0.2	0	2.7491e-05	6.06345e-05
AC018781.1	0.01	0.2	0	2.7491e-05	6.06345e-05
AC022217.3	0.011	0.301	0.103	0.00457893	0.00886327
AL137003.1	0.011	0.301	0.103	0.00458362	0.00887163
GCSAM	0.009	0.301	0.103	0.00461724	0.00893451
CHAC1	0.01	0.243	0.046	0.000723402	0.00148374
CLNK	0.008	0.229	0.034	0.000465618	0.000965438
AL357033.1	0.01	0.215	0.023	0.000267163	0.000560461
AC005614.1	0.009	0.215	0.023	0.000268196	0.000562578
AC009226.1	0.01	0.258	0.068	0.00246328	0.00485882
AL121820.1	0.011	0.258	0.068	0.00246328	0.00485882
IGHV3-7	0.009	0.258	0.068	0.00248593	0.00490146
AC090948.2	0.01	0.2	0.011	0.000132876	0.000283257
AC022113.1	0.009	0.2	0.011	0.000132876	0.000283257
AP000757.2	0.01	0.2	0.011	0.000132876	0.000283257
BLACE	0.01	0.2	0.011	0.000132841	0.000283257
AC012360.1	0.009	0.2	0.011	0.000132983	0.000283459
LINC02446	0.011	0.243	0.057	0.00185429	0.00369287
AC068473.1	0.009	0.243	0.057	0.00185532	0.0036943
FKBP1C	0.01	0.243	0.057	0.00185498	0.00369393
AC015688.4	0.008	0.243	0.057	0.0018615	0.00370598
AC034243.1	0.009	0.243	0.057	0.0018615	0.00370598
AL591846.2	0.008	0.186	0	5.33041e-05	0.00011574
AC233724.15	0.01	0.186	0	5.33041e-05	0.00011574
LINC02182	0.007	0.186	0	5.33041e-05	0.00011574
MYBPH	0.009	0.229	0.046	0.0013136	0.00264469
PTGDR2	0.009	0.215	0.034	0.000860671	0.00175483
N4BP3	0.009	0.215	0.034	0.000863098	0.00175962
AL035420.3	0.008	0.2	0.023	0.000508703	0.00105266
AC015819.2	0.009	0.243	0.068	0.00425721	0.00826682
ATP6V0E2-AS1	0.008	0.243	0.068	0.00425864	0.00826893
TRAT1	0.009	0.229	0.057	0.00328432	0.00642439
LINC01117	0.009	0.172	0	0.0001036	0.000222005
GRIN1	0.008	0.172	0	0.0001036	0.000222005
SAXO2	0.008	0.215	0.046	0.00237297	0.00468496
CYB561D2.1	0.009	0.215	0.046	0.00237621	0.00469096
STARD9	0.008	0.2	0.034	0.0015929	0.00318647
AC009093.5	0.008	0.2	0.034	0.00159358	0.00318729
LINC01792	0.008	0.2	0.034	0.00159391	0.0031877
KRTAP5-AS1	0.008	0.2	0.034	0.00159561	0.00319082
TRBV2	0.009	0.2	0.034	0.00159731	0.00319394
CRLF2	0.007	0.186	0.023	0.000961695	0.00195326
AL928970.1	0.008	0.186	0.023	0.000961921	0.00195355
PRSS8	0.008	0.172	0.011	0.000496609	0.00102889
EPN2-AS1	0.007	0.172	0.011	0.000496741	0.00102907
GJB2	0.009	0.172	0.011	0.000496609	0.00102889
CDH1	0.007	0.172	0.011	0.000497926	0.00103135
PRSS3	0.007	0.157	0	0.000201912	0.000426516
AC010186.1	0.007	0.157	0	0.000201912	0.000426516
TNKS2-AS1	0.007	0.157	0	0.000201912	0.000426516
LINC01703	0.008	0.157	0	0.000201912	0.000426516
AC092723.1	0.008	0.2	0.046	0.004263	0.00827671
ADIRF	0.008	0.2	0.046	0.00426948	0.00828794
AC100778.3	0.007	0.2	0.046	0.00426786	0.00828547
LDOC1	0.007	0.2	0.046	0.00429387	0.0083346
ASTL	0.008	0.186	0.034	0.00294398	0.00578441
IL1RL2	0.008	0.172	0.023	0.00182241	0.00363243
ARNT2	0.007	0.172	0.023	0.00182326	0.00363351
DMD	0.006	0.172	0.023	0.00182326	0.00363351
FAM95B1	0.007	0.172	0.023	0.00182495	0.00363627
TMEM246	0.007	0.157	0.011	0.000962971	0.00195535
AIRE	0.007	0.157	0.011	0.000963985	0.00195724
KCNH4	0.007	0.157	0.011	0.000964492	0.0019581
AL589745.1	0.007	0.143	0	0.000394802	0.000821059
IGLV3-7	0.007	0.143	0	0.000394802	0.000821059
AC026801.2	0.006	0.143	0	0.000394802	0.000821059
AC003043.2	0.007	0.143	0	0.000394802	0.000821059
AC112220.2	0.007	0.157	0.023	0.00345077	0.00673444
SYNGR3	0.006	0.157	0.023	0.00345785	0.00674716
AC096649.1	0.006	0.143	0.011	0.00187206	0.00372607
ANGPTL4	0.007	0.143	0.011	0.00187157	0.00372541
ZNF295-AS1	0.007	0.143	0.011	0.0018745	0.00373062
FOXJ1	0.006	0.129	0	0.000774976	0.00158487
AP002884.3	0.006	0.129	0	0.000774976	0.00158487
AL031985.4	0.006	0.129	0	0.000774976	0.00158487
LINC00964	0.006	0.129	0	0.000774976	0.00158487
AL109615.3	0.006	0.129	0	0.000774976	0.00158487
FAM227A	0.006	0.129	0.011	0.00364705	0.0071064
PACRG	0.005	0.129	0.011	0.00364705	0.0071064
SCAANT1	0.005	0.129	0.011	0.00365082	0.00711259
TINAGL1	0.006	0.129	0.011	0.00364893	0.00710949
NAT16	0.006	0.129	0.011	0.00365271	0.00711509
IZUMO1	0.005	0.115	0	0.00152847	0.00306042
LINC02202	0.005	0.115	0	0.00152847	0.00306042
ADAM33	0.006	0.115	0	0.00152847	0.00306042
AP000977.1	0.005	0.115	0	0.00152847	0.00306042
AL592463.1	0.006	0.115	0	0.00152847	0.00306042
S100A7	0.006	0.115	0	0.00152847	0.00306042
AL356234.3	0.006	0.115	0	0.00152847	0.00306042
CCL18	0.005	0.1	0	0.00303238	0.00594774
AL603832.2	0.005	0.1	0	0.00303238	0.00594774
CHI3L1	0.005	0.1	0	0.00303238	0.00594774
DLGAP2	0.004	0.1	0	0.00303238	0.00594774
IGSF3	0.005	0.1	0	0.00303238	0.00594774
EFNA2	0.005	0.1	0	0.00303238	0.00594774
FAM169B	0.005	0.1	0	0.00303238	0.00594774
AL136985.3	0.005	0.1	0	0.00303238	0.00594774
HLA-A	-2.188	96.65	99.692	0	0
FYB1	-2.793	57.552	92.129	0	0
IFI27	-5.281	14.474	74.778	0	0
GIMAP7	-3.182	9.835	69.963	0	0
CLU	-3.19	4.639	60.906	0	0
TNFSF10	-3.048	33.758	82.136	0	0
ARPC1B	-1.281	86.815	95.129	0	0
PLAC8	-2.783	48.733	81.611	0	0
S100A9	-1.602	94.474	96.851	0	0
GIMAP1	-2.517	10.523	64.123	0	0
IFI6	-2.4	71.138	92.391	0	0
PLBD1	-2.634	45.984	81.006	0	0
MNDA	-1.565	82.563	93.566	0	0
IL17RA	-2.585	23.608	73.979	0	0
EVI2B	-2.553	30.394	77.812	0	0
IFITM3	-1.653	92.827	98.038	0	0
MARCH1	-2.433	15.605	66.53	0	0
VCAN	-2.056	67.96	87.052	0	0
RIPOR2	-2.504	26.013	74.903	0	0
IFITM2	-1.295	93.787	97.49	0	0
FGR	-2.089	56.464	85.25	0	0
NBPF26	-2.374	15.476	64.91	0	0
GIMAP4	-2.385	31.768	74.88	0	0
APLP2	-1.985	59.184	85.854	0	0
AKAP13	-2.298	27.43	73.671	0	0
FKBP5	-2.098	8.031	53.388	0	0
CSNK2B	-2.21	28.504	73.272	0	0
TLN1	-2.273	27.917	73.272	0	0
EEF1G	-2.096	44.223	77.561	0	0
RETN	-2.437	18.869	60.062	0	0
SMAP2	-2.104	19.613	64.237	0	0
GCA	-2.166	36.178	76.044	0	0
LILRB3	-2.11	24.309	67.853	0	0
DOCK8	-2.127	26.428	70.614	0	0
RNASE2	-2.244	32.641	69.644	0	0
NFE2	-2.07	13.515	56.879	0	0
MT2A	-2.333	51.954	83.39	0	0
DYSF	-1.896	4.366	47.775	0	0
RTN4	-2.072	36.707	75.896	0	0
GRN	-0.987	89.048	94.251	0	0
HRH2	-2.076	24.438	66.632	0	0
FCGR1A	-2.113	24.796	64.773	0	0
ROCK1	-2.017	23.593	66.906	0	0
CCND3	-2.09	36.936	75.063	0	0
GLRX	-1.939	54.388	84.851	0	0
CES1	-2.044	7.001	47.536	0	0
PSAP	-0.911	93.815	97.764	0	0
ITGAM	-1.997	21.79	64.02	0	0
MYH9	-2.047	32.742	72.952	0	0
CD48	-1.869	54.989	83.63	0	0
LILRB2	-1.889	53.028	82.318	0	0
SLC16A3	-1.897	19.327	61.157	0	0
MX1	-2.095	37.638	72.131	0	0
BAZ1A	-1.927	23.078	64.796	0	0
IFI16	-2.001	36.034	74.333	0	0
RCSD1	-1.935	25.354	67.089	0	0
NCF2	-1.676	59.012	83.333	0	0
VAMP5	-2.055	39.341	75.987	0	0
RNF149	-1.987	34.646	73.979	0	0
NAIP	-1.957	30.995	70.317	0	0
CTSA	-1.888	49.893	80.219	0	0
ADAR	-1.927	25.898	66.838	0	0
MEGF9	-1.758	11.711	52.475	0	0
RNF213	-1.958	51.081	82.329	0	0
HMGB2	-1.953	28.175	66.53	0	0
CORO1A	-0.91	87.759	93.68	0	0
XAF1	-1.958	37.394	71.093	0	0
U2AF1	-1.571	3.407	42.414	0	0
TAP1	-1.841	22.019	61.214	0	0
GBP2	-1.779	15.505	55.316	0	0
TMBIM4	-1.839	25.727	66.222	0	0
KCTD12	-1.794	18.941	59.092	0	0
SQOR	-1.82	24.81	64.203	0	0
ADD3	-1.721	14.889	54.312	0	0
EPSTI1	-1.888	35.963	71.036	0	0
IFITM1	-2.347	47.903	73.18	0	0
MYO1F	-1.863	44.424	78.645	0	0
GBP1	-1.832	13.457	50.171	0	0
FLI1	-1.6	11.51	50.023	0	0
TNFRSF1A	-1.727	20.515	60.073	0	0
CAP1	-1.677	59.885	86.06	0	0
CTSS	-0.669	94.889	96.11	0	0
ARHGAP30	-1.779	27.044	66.176	0	0
LCP1	-1.28	75.075	89.585	0	0
IFIT3	-1.966	18.712	53.879	0	0
LMNB1	-1.588	7.602	44.832	0	0
DOK3	-1.655	15.963	55.236	0	0
ACSL1	-1.699	16.836	56.057	0	0
DDX17	-1.75	25.913	65.446	0	0
CFLAR	-1.804	31.21	69.621	0	0
G6PD	-1.683	20.673	59.24	0	0
PRKCB	-1.632	17.423	56.251	0	0
OAS1	-1.863	41.188	74.812	0	0
FCGR1B	-1.601	11.081	48.186	0	0
SRGN	-0.7	96.693	98.585	0	0
CD52	-1.464	66.729	80.824	0	0
SPTLC2	-1.643	21.56	59.685	0	0
CD163	-1.76	13.973	48.973	0	0
IGSF6	-1.705	52.598	80.926	0	0
CNIH4	-1.677	23.465	61.693	0	0
HK3	-1.735	26.872	64.465	0	0
ZYX	-1.325	70.766	87.509	0	0
CTSD	-1.777	51.11	81.257	0	0
OAS2	-1.658	19.127	54.301	0	0
NFAM1	-1.486	10.623	47.525	0	0
ARHGAP45	-1.586	18.139	56.594	0	0
AC020656.1	-1.719	22.348	58.955	0	0
ARID1A	-1.477	10.852	47.502	0	0
POU2F2	-1.723	29.12	65.013	0	0
PTPRC	-1.448	65.383	85.649	0	0
NMI	-1.622	22.405	59.149	0	0
TCN2	-1.533	11.009	46.669	0	0
SAMHD1	-1.709	56.206	84.383	0	0
OGFR	-1.549	17.108	55.156	0	0
CREB5	-1.465	8.16	43.692	0	0
MARC1	-1.533	5.956	41.011	0	0
SELL	-1.63	56.092	80.504	0	0
ALOX5	-1.69	30.623	66.735	0	0
CAPZA1	-1.679	30.036	66.632	0	0
APOL6	-1.541	12.899	48.665	0	0
SAMD9L	-1.57	11.024	45.619	0	0
KCNE3	-1.456	10.293	45.962	0	0
PGD	-1.532	57.495	80.744	0	0
FGD2	-1.457	10.408	45.494	0	0
PSMA2	-1.367	6.586	41.421	0	0
FKBP15	-1.461	12.097	47.844	0	0
RGS18	-1.569	11.969	46.943	0	0
FPR2	-1.421	5.34	39.608	0	0
LRP10	-1.391	8.289	43.258	0	0
MYCBP2	-1.49	15.175	51.164	0	0
EVI2A	-1.484	14.273	49.875	0	0
ZFP36L2	-1.694	46.858	75.884	0	0
FES	-1.514	18.067	54.358	0	0
NT5C3A	-1.628	17.28	50.662	0	0
HLA-C	-0.58	98.783	99.418	0	0
GNAQ	-1.405	11.224	46.292	0	0
LRRK2	-1.509	16.435	52.692	0	0
SP110	-1.667	36.22	69.507	0	0
SKAP2	-1.575	25.011	61.248	0	0
CELF2	-1.541	23.207	59.697	0	0
BIN2	-1.694	36.22	71.675	0	0
FPR1	-1.421	64.896	84.611	0	0
STAT1	-1.641	30.365	64.385	0	0
CLEC4E	-1.595	19.785	53.913	0	0
SLA	-1.434	14.016	49.749	0	0
PTK2B	-1.431	14.631	50.103	0	0
STAT3	-1.579	27.459	63.735	0	0
GNG10	-1.49	20.759	55.521	0	0
TLR2	-1.483	18.482	53.867	0	0
PARP9	-1.462	16.206	50.776	0	0
PRKCD	-1.504	22.62	58.681	0	0
ACTN1	-1.447	14.202	48.608	0	0
THEMIS2	-1.599	43.135	73.956	0	0
VASP	-1.637	43.293	75.154	0	0
TNFRSF1B	-1.663	44.424	76.158	0	0
SNX27	-1.325	9.077	42.756	0	0
WIPF1	-1.469	20.401	56.24	0	0
SERPINB1	-1.247	70.88	86.277	0	0
OSCAR	-1.496	21.718	56.753	0	0
STAT2	-1.471	17.938	52.156	0	0
RBMS1	-1.435	18.855	53.662	0	0
BOD1L1	-1.331	9.835	43.235	0	0
UBE2J1	-1.628	37.223	71.572	0	0
DDX60L	-1.416	14.316	47.867	0	0
IRF2	-1.376	14.631	48.289	0	0
GIMAP2	-1.305	7.545	39.961	0	0
EIF2S2	-1.535	28.79	63.803	0	0
TERF2IP	-1.381	15.118	49.316	0	0
SYK	-1.575	33.286	67.899	0	0
SLC38A10	-1.308	10.623	44.068	0	0
PECAM1	-1.583	30.952	66.758	0	0
NADK	-1.506	26.013	61.316	0	0
PTAFR	-1.477	21.632	56.035	0	0
TMEM165	-1.344	14.46	48.038	0	0
SAMSN1	-1.352	11.983	44.855	0	0
FLOT2	-1.405	20.258	54.346	0	0
DAPP1	-1.326	11.224	43.737	0	0
ARAP1	-1.421	20.072	54.94	0	0
IQGAP2	-1.329	11.439	44.091	0	0
DPYD	-1.478	24.495	58.932	0	0
SOCS3	-1.559	22.577	53.662	0	0
SIGLEC1	-1.51	22.534	53.548	0	0
LRP1	-1.56	31.281	65.959	0	0
CCDC88A	-1.46	24.152	57.483	0	0
IGFBP7	-1.342	14.574	46.874	0	0
TRIM22	-1.551	33.243	66.29	0	0
METTL7A	-1.317	9.578	40.919	0	0
NCKAP1L	-1.411	22.892	56.89	0	0
BTN3A2	-1.256	6.213	37.406	0	0
RBM47	-1.317	14.331	47.49	0	0
GAS7	-1.361	16.607	50.103	0	0
MOB1A	-1.567	40.372	73.101	0	0
TFEC	-1.256	9.42	41.216	0	0
METTL9	-1.47	46.042	72.747	0	0
TNFSF13B	-1.353	62.577	82.706	0	0
BAZ2A	-1.262	12.283	44.433	0	0
TCIRG1	-1.51	49.893	78.029	0	0
NEXN	-1.393	5.24	35.159	0	0
C11orf98	-1.224	10.537	42.311	0	0
ANKRD11	-1.255	12.112	44.011	0	0
SMCHD1	-1.532	34.803	67.864	0	0
LGALS3BP	-1.426	9.377	38.82	0	0
STAB1	-1.385	18.554	50.947	0	0
MX2	-1.507	33.243	63.062	0	0
CMIP	-1.276	13.472	45.38	0	0
HLA-F	-1.514	45.297	75.907	0	0
FERMT3	-1.533	47.301	76.363	0	0
GLG1	-1.247	13.472	45.414	0	0
IFIT1	-1.509	10.895	40.041	0	0
TRIM38	-1.26	12.384	43.669	0	0
CELF1	-1.237	12.112	43.634	0	0
ARPC4	-1.397	24.553	59.035	0	0
MVP	-1.355	22.649	55.556	0	0
FAM198B	-1.211	6.943	37.292	0	0
CLEC12A	-1.5	48.475	76.591	0	0
DICER1	-1.19	8.719	39.539	0	0
ANXA11	-1.486	37.924	70.192	0	0
CYBB	-1.356	64.066	84.657	0	0
NRBF2	-1.201	9.148	39.653	0	0
CCR2	-1.196	4.381	34.018	0	0
CSF2RA	-1.244	14.503	46.133	0	0
CEACAM4	-1.196	6.657	36.653	0	0
SELPLG	-1.471	31.124	64.841	0	0
HLA-E	-0.729	92.398	97.137	0	0
LRRFIP1	-1.374	62.978	85.398	0	0
FAM129A	-1.193	6.772	36.63	0	0
ECH1	-1.419	31.095	63.518	0	0
PNPLA2	-1.474	33.916	66.598	0	0
NOP53	-1.41	28.218	60.735	0	0
TIMP2	-1.278	16.951	49.669	0	0
GMIP	-1.2	11.596	42.961	0	0
DEK	-1.511	43.422	74.675	0	0
ITGAL	-1.286	16.922	48.528	0	0
MSRB1	-1.474	35.419	67.237	0	0
OAS3	-1.368	16.407	45.734	0	0
NCF1	-1.5	70.465	90.178	0	0
PRRC2C	-1.475	36.607	69.131	0	0
TRIM25	-1.176	8.576	38.558	0	0
FCGR2A	-1.479	38.855	69.439	0	0
STK4	-1.353	25.898	58.738	0	0
CAPN1	-1.24	15.49	46.76	0	0
PSMA1	-1.404	30.279	62.514	0	0
ZEB2	-1.489	52.269	79.797	0	0
KTN1	-1.355	25.841	58.556	0	0
WNK1	-1.163	10.122	40.178	0	0
CR1	-1.188	5.898	35.01	0	0
INPP5D	-1.172	11.238	41.695	0	0
TXNIP	-1.267	72.054	88.239	0	0
TGOLN2	-1.434	33.715	66.359	0	0
ACTR3	-1.451	51.281	78.314	0	0
HK1	-1.229	16.206	47.308	0	0
TSPAN14	-1.242	17.28	48.722	0	0
ARHGEF1	-1.364	27.33	60.073	0	0
PSTPIP2	-1.199	10.379	39.961	0	0
NCOA4	-1.423	31.625	63.176	0	0
LTB4R	-1.169	7.588	36.767	0	0
ANXA6	-1.305	21.131	51.221	0	0
TPP1	-1.427	34.216	66.61	0	0
PPP1R12A	-1.252	18.869	49.897	0	0
PIK3AP1	-1.231	16.435	47.274	0	0
AKNA	-1.182	13.987	44.616	0	0
PRAM1	-1.378	29.85	62.126	0	0
PTCH2	-1.172	4.166	32.318	0	0
RSAD2	-1.421	11.11	38.718	0	0
ADAM10	-1.248	19.542	51.38	0	0
RSBN1L	-1.158	11.711	41.444	0	0
CCDC69	-1.26	20.229	52.099	0	0
MCEMP1	-1.398	23.636	53.217	0	0
ANPEP	-1.309	21.804	53.479	0	0
SPI1	-1.015	73.815	86.083	0	0
COPA	-1.17	14.273	44.707	0	0
CBR1	-1.221	17.666	48.209	0	0
NCOR1	-1.275	22.921	54.289	0	0
DTX3L	-1.15	8.203	37.007	0	0
SCAF11	-1.347	28.547	60.746	0	0
FLII	-1.205	18.082	49.19	0	0
BRD4	-1.167	14.359	44.878	0	0
FAM120A	-1.162	14.374	44.787	0	0
HLA-B	-0.341	99.828	99.795	0	0
NDUFA7	-1.077	7.473	36.071	0	0
UNC13D	-1.075	5.569	33.858	0	0
MGAT1	-1.418	40.115	70.773	0	0
CREG1	-1.407	37.079	67.317	0	0
PLXNC1	-1.099	7.015	35.352	0	0
GNAI2	-1.253	62.405	83.128	0	0
MBD2	-1.118	10.494	39.676	0	0
ARHGDIB	-0.736	88.661	94.855	0	0
ACTN4	-1.233	20.716	52.031	0	0
IL6R	-1.159	15.419	45.585	0	0
IRS2	-1.154	7.989	36.265	0	0
PSMB9	-1.267	68.461	87.406	0	0
HCK	-1.374	54.703	79.055	0	0
APBB1IP	-1.37	34.259	65.537	0	0
BPTF	-1.104	10.021	38.638	0	0
LARP1	-1.069	6.571	34.6	0	0
AGFG1	-1.1	8.848	37.611	0	0
WASHC4	-1.151	15.075	44.798	0	0
PIM1	-1.223	15.089	44.171	0	0
IFI44L	-1.324	44.467	66.302	0	0
RAB5C	-1.403	43.679	73.101	0	0
HERC5	-1.272	12.326	40.052	0	0
HIGD1A	-1.05	4.624	32.078	0	0
RRBP1	-1.194	18.869	49.327	0	0
SNX1	-1.174	18.382	48.426	0	0
IRAK3	-1.223	20.616	51.152	0	0
NRDC	-1.172	17.466	47.604	0	0
IFI44	-1.334	32.441	61.955	0	0
SMCO4	-1.285	27.573	58.407	0	0
TMEM123	-1.374	38.311	68.058	0	0
DYNLL1	-1.426	49.134	77.093	0	0
SULT1A1	-1.378	36.02	63.758	0	0
ZNF106	-1.307	28.991	60.495	0	0
IFIH1	-1.143	7.774	34.816	0	0
STAT6	-1.263	26.414	58.236	0	0
NUCB1	-1.364	39.384	69.051	0	0
CHMP5	-1.282	29.649	59.902	0	0
SP100	-1.364	37.552	67.762	0	0
RAB5IF	-1.31	51.582	76.044	0	0
RNASEK	-0.998	75.376	88.33	0	0
SLC27A3	-1.074	8.991	36.699	0	0
TGFB1	-1.416	40.372	72.005	0	0
MTDH	-1.352	52.527	78.223	0	0
MLXIP	-1.055	7.831	35.17	0	0
ITGB2	-0.46	92.283	93.6	0	0
MS4A4A	-1.15	7.874	34.269	0	0
ACTR2	-1.34	47.874	74.344	0	0
WAC	-1.127	16.865	46.144	0	0
LAT2	-1.362	36.578	67.271	0	0
LIMS1	-1.314	29.563	59.605	0	0
R3HDM4	-1.129	16.263	45.163	0	0
CD53	-1.239	62.62	83.356	0	0
MAPK14	-1.036	5.784	32.558	0	0
DOCK2	-1.161	20.157	50.034	0	0
ATP6V1A	-1.053	11.353	39.277	0	0
ATP6V1E1	-1.113	17.838	47.433	0	0
UBXN4	-1.306	32.928	63.723	0	0
IMPDH1	-1.222	25.827	56	0	0
ATRX	-1.129	17.223	45.905	0	0
KPNB1	-1.115	16.679	45.403	0	0
RASGRP4	-1.082	14.86	43.441	0	0
LMO2	-1.044	9.592	36.767	0	0
PTPN2	-1.237	27.559	57.894	0	0
SRSF4	-1.145	20.229	49.954	0	0
KMT2C	-1.104	16.836	46.281	0	0
PREX1	-1.108	16.764	45.642	0	0
GM2A	-1.072	12.398	40.075	0	0
PTPN6	-1.428	53.543	80.755	0	0
GTF2I	-1.092	15.247	43.771	0	0
EMC10	-1.11	18.139	47.559	0	0
VSIR	-1.013	77.623	90.349	0	0
MACF1	-1.054	9.463	36.47	0	0
NEAT1	-0.702	90.036	93.247	0	0
VNN2	-1.109	7.459	33.812	0	0
ATP6V1B2	-1.255	29.148	59.503	0	0
MKRN1	-1.128	19.528	49.179	0	0
NAGK	-1.305	34.875	64.898	0	0
SNX10	-1.241	29.048	59.309	0	0
AQP9	-1.095	9.792	37.075	0	0
IGF2R	-1.019	5.77	32.17	0	0
IL27RA	-1.06	12.326	39.859	0	0
PADI4	-1.214	13.758	40.201	0	0
CEP350	-1.039	8.833	35.649	0	0
APOBR	-1.071	13.286	41.205	0	0
TAOK3	-1.214	27.115	57.164	0	0
PPP1CC	-1.153	21.661	51.141	0	0
RNASE6	-1.287	34.631	62.628	0	0
SERPING1	-1.207	12.097	37.566	0	0
FNDC3B	-1.036	11.095	38.581	0	0
NCSTN	-1.023	12.369	39.995	0	0
SIGLEC9	-1.057	13.873	41.535	0	0
AP2A1	-1.013	10.508	37.588	0	0
S100A8	-0.9	93.1	96.053	0	0
NUDT16	-1.189	25.512	55.316	0	0
HELZ	-1.032	11.754	39.026	0	0
CDC42EP3	-1.342	38.654	67.146	0	0
KIAA0930	-1.042	13.83	41.775	0	0
CLIP1	-1.005	9.463	36.288	0	0
ADAP2	-1.131	20.143	48.939	0	0
RNF24	-1.037	9.578	36.026	0	0
SAMD9	-1.122	13.83	40.132	0	0
GIMAP8	-1.018	3.994	29.546	0	0
TPST2	-1.096	15.948	43.794	0	0
MSN	-1.301	55.161	79.694	0	0
CUX1	-1.144	21.646	51.403	0	0
LAMP2	-1.15	22.391	51.78	0	0
UBE2D1	-1.299	36.306	65.948	0	0
PKN1	-1.06	17.323	46.304	0	0
CD93	-1.084	16.178	44.616	0	0
RAD21	-1.091	18.726	47.08	0	0
IRF5	-1.112	21.117	49.498	0	0
OSBPL8	-1.163	24.753	53.867	0	0
PTEN	-1.011	11.467	38.478	0	0
DIAPH1	-1.087	18.697	47.456	0	0
TNFAIP8L2	-1.056	15.963	43.76	0	0
CTSZ	-1.291	37.437	66.815	0	0
TRIM14	-0.997	7.087	32.843	0	0
ATG16L2	-1.201	27.287	57.347	0	0
STOM	-1.049	8.79	34.508	0	0
AC009779.3	-0.952	2.19	27.116	0	0
PPM1M	-1.042	15.548	43.224	0	0
TMOD3	-1.115	21.79	50.684	0	0
ADCY7	-0.992	11.539	38.284	0	0
JAK2	-1.032	13.314	40.201	0	0
CCPG1	-1.078	17.681	45.414	0	0
GNS	-1.117	21.761	50.65	0	0
LASP1	-1.039	16.163	44.114	0	0
STX7	-1.09	20.501	48.791	0	0
HP	-1.235	4.953	29.341	0	0
PTPN18	-1.094	18.368	46.076	0	0
SEPHS2	-0.948	6.972	32.546	0	0
QKI	-1.042	16.793	44.707	0	0
RASSF2	-1.093	20.859	49.27	0	0
CAPNS1	-1.233	31.926	61.693	0	0
MICU1	-1.02	13.944	41.079	0	0
SDF4	-1.13	24.094	53.491	0	0
HIST1H1C	-1.059	7.244	32.272	0	0
TRAF3IP3	-1.132	23.479	52.167	0	0
IRF7	-1.234	49.692	71.389	0	0
ADA2	-1.292	42.777	70.568	0	0
IFI35	-1.268	41.331	67.739	0	0
TBC1D1	-0.967	9.707	35.649	0	0
DGKZ	-1.051	17.867	45.996	0	0
SRSF11	-1.228	32.656	62.138	0	0
MAP3K3	-0.981	10.895	37.269	0	0
ARID1B	-0.959	5.54	30.584	0	0
BACH1	-1.161	24.953	54.358	0	0
ODF3B	-1.278	46.815	72.462	0	0
LENG8	-1.067	18.869	47.114	0	0
CNN2	-1.241	32.77	61.442	0	0
DNTTIP1	-1.002	13.099	39.516	0	0
SETX	-1.022	14.86	41.889	0	0
CITED2	-1.1	18.153	44.775	0	0
JAK3	-0.95	5.068	29.945	0	0
PTBP3	-1.016	15.562	42.665	0	0
PML	-1.01	12.427	38.535	0	0
IL6ST	-0.986	9.105	34.736	0	0
SHKBP1	-1.244	41.002	68.401	0	0
PIK3CD	-0.954	8.146	33.55	0	0
UTRN	-1.067	17.137	43.703	0	0
GOLPH3	-0.95	9.463	35.102	0	0
IDH1	-0.937	6.829	31.839	0	0
MBOAT7	-1.035	15.848	42.882	0	0
RAB6A	-0.981	12.369	38.627	0	0
CSF2RB	-0.965	7.244	32.329	0	0
ZDHHC12	-0.969	12.999	39.653	0	0
WASF2	-1.31	44.052	72.439	0	0
CD164	-1.272	38.955	67.728	0	0
MAP2K1	-0.944	8.06	33.356	0	0
RAB27A	-1.043	16.965	44.159	0	0
KDM2A	-0.964	11.296	37.349	0	0
CSNK1D	-1.026	17.022	44.524	0	0
EIF2AK2	-1.153	26.671	52.749	0	0
ZBTB7A	-0.978	12.169	38.661	0	0
S1PR4	-0.937	6.929	31.907	0	0
CKAP4	-1.106	20.157	48.038	0	0
TACC3	-0.968	10.866	36.596	0	0
LILRB1	-1.235	33.83	60.78	0	0
AKAP9	-1.083	20.716	48.357	0	0
MT1X	-1.047	16.492	43.349	0	0
MYCBP	-0.944	10.952	36.756	0	0
TRIM27	-0.934	8.49	33.664	0	0
ARF3	-1.089	23.264	51.494	0	0
PHF20L1	-1.002	14.588	40.954	0	0
CTSB	-1.003	72.555	86.128	0	0
CMPK2	-1.013	10.623	35.535	0	0
IFIT2	-1.205	17.981	42.448	0	0
WASHC2C	-0.955	10.537	36.197	0	0
PYGL	-1.092	22.105	49.783	0	0
LLPH	-0.958	12.956	39.254	0	0
P2RY13	-0.983	10.565	35.889	0	0
ME2	-0.961	12.212	38.125	0	0
LTA4H	-1.204	50.279	71.218	0	0
KIAA0319L	-0.97	6.056	30.459	0	0
ITSN2	-1.047	19.943	47.388	0	0
EIF3A	-1.212	33.815	62.583	0	0
ANKRD44	-0.984	13.858	39.767	0	0
MAP3K1	-0.97	13.171	39.551	0	0
SH3BP1	-1.016	17.81	44.57	0	0
DYNLT1	-1.231	36.664	65.264	0	0
S100A12	-1.025	78.654	84.371	0	0
GYG1	-1.053	20.988	48.334	0	0
DYNC1H1	-1.029	18.325	45.654	0	0
BAZ2B	-0.964	11.339	36.767	0	0
AL365205.1	-0.901	4.681	28.85	0	0
TSC22D4	-1.05	21.36	49.532	0	0
TAOK1	-0.914	5.884	30.253	0	0
LRCH4	-0.911	8.389	33.447	0	0
CHMP4A	-0.919	10.394	35.911	0	0
CLTC	-0.997	16.421	43.19	0	0
EIF5B	-0.976	12.713	38.045	0	0
IL10RB	-1.006	17.609	44.182	0	0
CHST15	-0.923	7.86	32.615	0	0
USP18	-1.026	5.684	29.204	0	0
BST1	-1.214	35.977	63.096	0	0
TRIM56	-0.928	4.939	28.919	0	0
SH3BP2	-1.11	25.583	54.164	0	0
SCAMP2	-1.107	26.385	54.882	0	0
SCARB2	-1.003	15.39	41.33	0	0
FGL2	-1.251	61.847	83.117	0	0
KIAA0040	-0.92	5.626	29.694	0	0
TMPO	-1.017	17.795	44.547	0	0
TBC1D2	-0.893	5.426	29.535	0	0
LGALS8	-0.963	14.431	40.406	0	0
CDIPT	-0.908	8.346	33.048	0	0
PUM1	-0.929	10.938	36.037	0	0
FGD3	-0.954	14.674	40.6	0	0
PHACTR2	-0.947	7.745	31.805	0	0
RAB10	-1.245	40.143	68.047	0	0
ACAP1	-0.963	13.815	39.208	0	0
CYP1B1	-1.077	11.582	35.683	0	0
MT1F	-0.921	6.714	30.835	0	0
RAB11A	-1.19	30.923	59.605	0	0
MOB3A	-1.021	20.358	47.981	0	0
FBXO6	-0.975	15.92	41.49	0	0
MAT2B	-0.966	15.762	41.57	0	0
GBP5	-1.047	6.428	29.797	0	0
TRIP12	-0.924	11.84	37.064	0	0
GSDMD	-0.989	18.239	44.867	0	0
LEPROT	-1.067	24.495	51.939	0	0
HADHB	-1.076	26.042	53.491	0	0
GBP4	-1.01	7.545	30.903	0	0
HLX	-0.901	3.164	26.352	0	0
COPB2	-0.924	12.226	37.201	0	0
PARP14	-1.111	26.442	52.396	0	0
PIAS1	-0.943	14.961	40.646	0	0
YY1	-0.975	17.552	43.646	0	0
ZC3HAV1	-0.985	17.337	43.201	0	0
JAML	-1.263	50.795	76.249	0	0
TMEM173	-1.004	19.256	45.631	0	0
PFDN6	-0.93	13.93	39.288	0	0
TOP1	-1.17	32.555	61.271	0	0
PPP1R18	-1.225	40.472	68.72	0	0
MYD88	-1.197	37.266	65.115	0	0
ARHGAP27	-0.951	16.321	42.368	0	0
NORAD	-0.987	17.323	43.247	0	0
AD000671.2	-0.885	8.375	32.432	0	0
SDCBP	-1.151	58.339	79.158	0	0
UBA1	-0.948	16.306	42.231	0	0
WDR26	-0.894	9.22	33.527	0	0
NUMB	-1.028	22.348	49.772	0	0
KDM5A	-0.935	14.302	39.516	0	0
LPXN	-0.94	14.918	40.041	0	0
SIRPA	-0.968	17.423	43.555	0	0
EIF2AK1	-0.942	10.923	35.136	0	0
B4GALT5	-0.877	3.479	26.443	0	0
OGT	-0.909	10.15	34.28	0	0
KANSL1	-0.871	6.643	30.253	0	0
SPG11	-0.896	9.463	33.368	0	0
THOC2	-0.928	12.999	37.474	0	0
RAD23B	-0.875	9.263	33.413	0	0
NIPBL	-0.948	16.994	42.722	0	0
NIN	-0.891	10.565	34.839	0	0
TMEM167A	-1.187	40.501	67.328	0	0
ARRDC1	-1.026	23.994	51.426	0	0
SDHD	-1.126	31.611	58.921	0	0
CTNNA1	-0.938	16.707	42.38	0	0
ZDHHC20	-0.911	12.67	37.372	0	0
MAP4K4	-0.885	9.034	33.037	0	0
TMSB4X	-0.17	99.928	99.76	0	0
ZNFX1	-0.929	13.586	38.284	0	0
DBNL	-1.2	39.843	67.534	0	0
VMP1	-1.204	41.603	68.982	0	0
STAT5A	-0.858	7.33	30.881	0	0
NLRC5	-0.877	8.991	32.82	0	0
PRKCSH	-0.963	19.141	45.494	0	0
SPTSSA	-0.897	12.112	36.402	0	0
APAF1	-0.879	8.447	32.044	0	0
HPCAL1	-0.998	22.033	49.361	0	0
PHC2	-0.913	8.447	31.907	0	0
COA6	-0.93	16.693	42.437	0	0
MTHFD2	-0.967	17.294	41.958	0	0
FYN	-0.867	8.246	31.691	0	0
ITPK1	-0.88	11.969	36.391	0	0
MED13L	-0.878	10.981	35.147	0	0
STK38	-0.938	17.094	42.562	0	0
SERINC1	-0.936	17.996	43.577	0	0
RIN3	-1.075	28.704	56.731	0	0
LAIR1	-1.036	24.381	51.221	0	0
OGA	-0.89	12.384	36.756	0	0
PHIP	-0.974	20.301	46.384	0	0
IKZF1	-0.98	20.458	46.429	0	0
GNB1	-1.007	24.009	51.472	0	0
SH3GLB1	-1.126	33.558	61.75	0	0
TMEM33	-0.852	8.346	31.656	0	0
CCR1	-1.05	24.939	50	0	0
ZBTB7B	-0.847	6.628	29.614	0	0
TLR4	-0.898	13.343	37.874	0	0
ARF1	-1.032	68.561	84.873	0	0
C1orf162	-0.979	71.897	86.231	0	0
HOOK3	-0.924	16.349	41.285	0	0
RAB11B	-1	23.808	50.719	0	0
ACADVL	-1.09	30.365	57.974	0	0
COL4A3BP	-0.867	12.226	36.573	0	0
CORO1C	-0.911	14.574	39.117	0	0
CYTH1	-0.956	19.542	45.346	0	0
TACC1	-0.933	17.924	43.452	0	0
PHF21A	-0.852	7.745	30.881	0	0
TUT7	-0.904	12.756	36.585	0	0
MEFV	-0.849	6.686	29.489	0	0
EIF4G1	-0.899	15.319	40.098	0	0
GIT2	-0.908	16.535	41.57	0	0
TRAFD1	-0.861	8.06	30.961	0	0
HVCN1	-0.939	18.067	43.292	0	0
SERINC3	-0.888	14.517	38.855	0	0
MFSD14B	-0.832	3.379	25.451	0	0
LTBR	-1.06	29.306	56.731	0	0
UBR4	-1.027	25.311	52.225	0	0
MBNL1	-1.219	42.505	70.443	0	0
STX12	-0.889	15.419	40.075	0	0
RAB2A	-1.173	42.405	69.302	0	0
DDX58	-0.906	6.256	28.439	0	0
RHOT1	-0.83	7.616	30.459	0	0
RTCB	-0.937	18.826	43.657	0	0
JTB	-1.202	46.686	73.329	0	0
TAPBP	-1.193	42.033	69.621	0	0
RHBDF2	-0.855	10.222	33.676	0	0
TBXAS1	-1.17	38.096	65.937	0	0
[truncated: 10,330 more rows]

## Sheet: Table S7 NK cells
Supplementary Table S7. List of the highly significant DE genes in NK cells between children with mild and moderate COVID-19 vs adults with severe and critical COVID-19.
	log2FC	percentage	percentage_other	mwu_pval	mwu_qval
FTH1	3.453	98.518	81.717	0	0
H3F3B	1.573	98.492	96.587	0	0
FAU	1.102	99.721	98.682	0	0
FTL	2.33	97.39	84.894	0	0
EIF1	1.089	99.164	98.243	0	0
PTMA	0.981	99.531	99.392	0	0
GADD45B	3.154	79.463	50.287	0	0
NACA	1.141	96.731	95.37	0	0
EEF1A1	0.895	99.987	99.662	0	0
B2M	0.444	100	100	0	0
GAPDH	1.261	94.514	89.963	0	0
PCBP2	1.504	81.414	72.524	0	0
ZFP36	2.1	80.489	67.624	0	0
CD74	2.104	85.455	69.72	0	0
EEF1D	0.884	92.259	91.348	0	0
UBB	0.803	90.789	91.348	0	0
IER2	1.342	81.262	75.6	0	0
HNRNPA1	0.78	90.549	90.064	0	0
PFDN5	0.691	89.206	90.335	0	0
GNLY	0.681	96.364	95.809	0	0
CIRBP	0.908	81.008	79.284	0	0
CCL5	0.308	87.457	93.004	0	0
RBM3	1.332	72.748	62.791	0	0
EEF1B2	0.864	83.251	81.48	0	0
DUSP2	2.294	55.543	26.901	0	0
BTF3	0.644	86.634	86.55	0	0
MAP3K8	1.848	53.769	34.099	0	0
ELOB	0.73	74.902	74.451	0	0
TMSB10	0.316	99.848	100	0	0
CD7	0.876	85.303	83.069	0	0
FOS	2.09	58.419	42.21	0	0
LDHA	1.099	61.333	55.188	0	0
TMA7	0.406	91.549	93.579	0	0
SH3BGRL3	0.328	96.148	98.04	0	0
COX4I1	0.299	84.074	88.78	0	0
SRSF7	0.743	66.73	67.523	0	0
JUNB	0.676	79.095	81.548	0	0
SRP14	0.272	82.301	87.225	0	0
UBC	0.239	94.223	96.958	0	0
PABPC1	0.501	74.053	77.256	0	0
CD99	0.282	83.428	88.003	0	0
PPDPF	0.53	67.249	70.429	0	0
COMMD6	0.409	71.798	76.208	0	0
PPIB	0.26	81.933	87.158	0	0
FXYD5	0.336	76.878	81.953	0	0
DAZAP2	0.332	73.939	79.013	0	0
EIF3K	0.537	68.846	69.99	0	0
GUK1	0.412	68.757	72.727	0	0
PCBP1	1.131	49.981	39.439	0	0
DDIT4	0.874	60.37	57.283	0	0
KLRC3	1.275	48.828	36.465	0	0
DNAJB6	1.128	48.562	38.662	0	0
LITAF	0.225	80.603	85.84	0	0
ATP5MG	0.178	77.689	84.015	0	0
PGK1	0.755	56.975	55.39	0	0
SERF2	0.155	95.414	97.871	0	0
FGFBP2	0.416	87.179	88.577	0	0
SAP18	0.398	62.321	66.239	0	0
BZW1	0.795	54.023	50.389	0	0
SARAF	0.226	73.698	79.959	0	0
SERTAD1	1.365	37.502	20.953	0	0
HINT1	0.314	65.197	70.395	0	0
SAT1	0.975	51.641	43.934	0	0
ATP5F1E	0.134	92.918	96.283	0	0
LEPROTL1	1.162	40.264	27.644	0	0
FAM177A1	1.36	35.234	19.669	0	0
MIF	0.12	76.638	83.474	0	0
MYL6	0.117	91.461	94.829	0	0
TYROBP	0.127	95.591	97.803	0	0
NDUFA4	0.163	65.83	72.693	0	0
RBM8A	0.499	56.379	57.452	0	0
PAIP2	0.718	49.487	46.198	0	0
RHOA	-0.03	79.514	87.225	0	0
NPM1	0.105	70.772	77.763	0	0
SLC25A3	0.497	55.213	56.573	0	0
CD3E	1.205	50.374	37.31	0	0
YBX1	0.394	57.76	60.493	0	0
COX6C	-0.021	71.62	80.095	0	0
TSC22D3	0.37	81.769	83.947	0	0
ATP6V1G1	0.13	60.193	67.861	0	0
HNRNPDL	-0.124	74.838	84.826	0	0
ATP5MC2	-0.115	76.46	85.806	2.8026e-45	2.52234e-44
TUBB4B	0.826	43	39.54	0	0
PSME1	-0.099	82.453	90.199	2.25889e-42	1.88166e-41
RACK1	0.026	89.56	94.255	9.89036e-42	8.0541e-41
UQCR11	-0.025	68.947	77.661	6.89719e-42	5.65382e-41
CTSW	-0.031	92.55	97.06	6.49362e-40	5.0462e-39
DBI	-0.03	65.387	75.025	6.66892e-41	5.32175e-40
ITM2B	-0.173	78.563	88.07	2.55787e-39	1.95528e-38
GABARAPL1	0.996	30.736	19.534	0	0
MGAT4A	0.807	38.718	31.767	0	0
HSPA5	0.25	62.359	67.05	1.58923e-39	1.22237e-38
CST7	0.115	96.465	97.972	1.1529e-37	8.44835e-37
RGS2	0.983	18.535	3.481	0	0
CLEC2B	0.39	50.969	53.194	7.01739e-40	5.44319e-39
WASHC1	0.936	26.796	14.498	0	0
SKP1	-0.113	64.817	75.33	6.98071e-36	4.84783e-35
CD69	0.446	57.545	59.649	1.83144e-36	1.29958e-35
S100A4	0.062	92.487	96.215	1.19905e-32	7.51636e-32
C12orf57	0.219	56.607	62.555	7.60868e-35	5.12637e-34
METRNL	0.914	21.652	8.888	0	0
KLRB1	0.384	59.876	62.082	2.23652e-32	1.39164e-31
NCL	-0.046	62.46	72.018	1.24483e-31	7.5933e-31
GYPC	0.47	46.624	46.908	2.84396e-35	1.94221e-34
KIR2DL1	0.941	25.63	14.059	0	0
IFRD1	0.9	26.454	15.715	0	0
CHCHD2	-0.222	72.875	83.373	2.64825e-29	1.51211e-28
HSPE1	0.532	42.379	41.501	1.53729e-34	1.02657e-33
SRSF2	0.202	52.033	58.297	5.28971e-31	3.16437e-30
IFNGR1	0.866	26.276	16.188	0	0
SUMO2	-0.247	71.557	82.9	5.12507e-28	2.80694e-27
PDE4D	0.853	22.894	11.49	0	0
HERPUD1	0.718	34.106	27.307	1.28877e-38	9.68644e-38
DUSP1	0.266	66.287	71.038	7.03075e-28	3.82678e-27
SRSF3	0.137	51.907	59.446	9.96682e-29	5.57607e-28
RSL24D1	0.454	42.886	42.819	1.60355e-31	9.74194e-31
GZMM	-0.188	76.802	85.941	1.76073e-25	8.92006e-25
NR4A2	0.786	29.431	21.054	6.66188e-38	4.9211e-37
OSER1	0.757	21.551	11.321	0	0
COX8A	-0.143	59.483	70.463	1.00042e-23	4.74541e-23
NDUFA1	-0.112	58.584	69.01	8.92344e-24	4.2404e-23
CITED2	0.73	28.443	20.514	4.35685e-36	3.05458e-35
TSPYL2	0.804	22.273	12.065	1.12104e-44	9.94922e-44
COX7A2	-0.162	59.724	70.835	1.02064e-22	4.66392e-22
RABGGTB	0.711	26.124	18.317	6.18643e-37	4.44525e-36
AREG	0.843	22.754	12.639	2.5271e-41	2.03745e-40
LAPTM5	-0.265	70.062	81.277	3.28689e-21	1.43716e-20
HLA-DRA	0.796	19.536	9.057	0	0
COX6B1	-0.335	66.54	79.959	2.39829e-20	1.02171e-19
MAP1LC3B	0.215	46.117	50.828	6.2051e-23	2.86342e-22
SSR2	-0.131	57.709	68.165	3.48649e-20	1.47724e-19
POMP	0.057	49.398	57.384	4.01024e-21	1.74981e-20
PET100	0.25	44.356	48.733	3.93706e-22	1.76727e-21
DNAJB1	0.567	35.474	33.288	2.51497e-25	1.26802e-24
SH2D2A	0.351	43.241	46.266	2.56875e-22	1.16123e-21
SRRM1	0.088	51.033	57.621	2.03098e-20	8.67508e-20
GZMH	0.022	83.264	87.259	2.62131e-18	1.0396e-17
TENT5C	0.689	15.609	5.509	0	0
CLK1	0.538	33.954	30.247	5.76964e-25	2.86443e-24
ATP5ME	-0.1	54.453	65.664	3.78145e-19	1.54147e-18
NKG7	0.089	99.835	99.899	9.6349e-18	3.74227e-17
EIF3G	-0.138	60.712	70.97	2.47206e-17	9.46215e-17
NDUFS5	0.251	42.886	46.198	9.80506e-20	4.0806e-19
KRT86	0.672	11.719	1.622	0	0
CLIC3	0.194	66.097	68.942	4.69021e-17	1.77557e-16
IRF1	0.043	55.416	62.96	1.71667e-17	6.61768e-17
SEC61G	-0.079	51.704	61.44	2.09406e-17	8.04601e-17
SBDS	0.526	30.825	26.631	3.81453e-23	1.7719e-22
RAC1	0.485	32.801	30.01	6.86788e-22	3.06265e-21
SYAP1	0.601	26.695	21.291	2.04709e-25	1.03459e-24
RBM38	0.632	18.345	10.139	5.46823e-34	3.57564e-33
ATP6V0C	-0.083	51.286	61.237	5.76923e-16	2.09704e-15
ZNF331	0.646	17.509	9.192	1.95526e-34	1.30114e-33
S100A6	-0.224	85.519	93.309	4.85614e-14	1.64433e-13
PAXX	-0.198	61.054	71.916	1.36895e-14	4.71648e-14
ARHGDIB	-0.271	88.091	95.37	7.53074e-14	2.52723e-13
SDCBP	0.594	20.132	13.045	1.88823e-28	1.0464e-27
EEF2	-0.282	66.831	78.236	7.76948e-14	2.60528e-13
RAMP1	0.612	14.747	6.387	3.61932e-37	2.61761e-36
SNRPA1	0.46	31.192	28.726	3.54377e-19	1.4457e-18
NDUFA3	-0.133	51.514	62.96	2.24384e-14	7.67303e-14
HOPX	-0.098	62.334	71.274	7.59041e-13	2.44412e-12
PIK3R1	0.469	30.913	29.233	1.96136e-17	7.54577e-17
SNHG15	0.496	26.238	21.967	1.2107e-19	5.02274e-19
CXCR4	0.382	43.101	42.548	2.44383e-14	8.34746e-14
HBP1	0.541	16.876	9.632	1.73906e-28	9.65256e-28
GTF2B	0.518	23.476	18.385	7.05348e-21	3.05554e-20
BHLHE40	0.38	35.829	35.012	2.20434e-15	7.83548e-15
RAB5IF	0.249	38.452	42.143	2.2438e-14	7.67303e-14
ZFAND2A	0.517	21.171	15.343	3.31609e-22	1.49076e-21
STRAP	0.327	34.537	35.282	3.37358e-15	1.19032e-14
EMD	0.201	39.339	43.765	7.62188e-14	2.55741e-13
LAPTM4A	0.355	32.244	32.477	4.17265e-15	1.46736e-14
SSR4	-0.359	63.385	76.411	4.42785e-11	1.33922e-10
SLC25A5	-0.008	47.232	54.883	4.04364e-12	1.2691e-11
CST3	0.493	9.261	1.352	0	0
DDIT3	0.506	21.449	15.884	3.86157e-20	1.63288e-19
TRBC2	-0.141	53.959	64.042	3.65806e-11	1.11086e-10
DDX5	-0.455	83.352	94.66	2.79051e-10	8.19424e-10
SELENOK	0.132	40.783	46.097	2.8144e-12	8.87793e-12
C9orf16	-0.177	51.641	62.724	7.37968e-11	2.21769e-10
SPSB3	0.124	40.834	46.468	9.8774e-12	3.05992e-11
UQCRH	-0.287	53.795	66.914	2.65135e-10	7.79212e-10
MAPK1IP1L	0.343	31.636	31.497	2.48693e-13	8.16769e-13
PTS	0.491	16.572	10.578	3.26174e-22	1.46663e-21
TUBA4A	0.339	34.055	34.843	2.4521e-12	7.75364e-12
HSPA1B	0.487	10.465	3.481	1.43142e-33	9.24807e-33
ARL6IP4	-0.061	46.142	54.917	3.74102e-10	1.09321e-09
ARF1	-0.485	61.371	76.681	4.01444e-09	1.12059e-08
OST4	-0.473	64.703	79.621	5.16168e-09	1.43323e-08
COX5B	-0.441	62.182	76.614	4.77797e-09	1.32897e-08
TNFAIP3	0.326	40.061	39.304	8.83644e-11	2.64641e-10
WDR83OS	-0.248	51.539	63.873	2.85059e-09	8.02086e-09
HLA-DQA2	0.48	8.032	1.183	8.00968e-41	6.37959e-40
DSTN	-0.033	45.534	54.106	2.09294e-09	5.91984e-09
SEPT7	-0.486	62.79	78.168	2.97962e-08	8.00554e-08
HSP90AB1	-0.412	59.027	74.045	2.39321e-08	6.45055e-08
COX6A1	-0.56	66.477	81.987	3.93033e-08	1.05166e-07
PLK2	0.4	7.348	0.811	1.99573e-40	1.57528e-39
BTG1	-0.057	73.153	78.608	1.26272e-07	3.2968e-07
SUB1	-0.481	64.145	78.709	1.60618e-07	4.17234e-07
COTL1	0.429	9.401	3.211	1.23129e-28	6.8631e-28
CALM2	-0.424	57.127	71.984	1.83711e-07	4.76048e-07
NDUFB2	-0.447	58.685	73.674	2.96894e-07	7.61104e-07
SUMO1	0.01	40.264	47.584	2.79261e-08	7.51075e-08
AC012615.1	0.425	15.571	10.747	3.96763e-16	1.45019e-15
ODC1	0.414	12.91	7.57	3.99171e-19	1.62529e-18
DNAJA1	0.226	34.904	38.662	9.63636e-09	2.6478e-08
EPB41L4A-AS1	0.387	21.285	18.216	3.00981e-12	9.48725e-12
HIST2H2AA4	0.417	13.075	7.739	1.36662e-18	5.4683e-18
AC007952.4	0.434	13.886	8.787	3.91407e-17	1.48656e-16
SLC7A5	0.393	7.918	2.095	6.76711e-30	3.94514e-29
SNRPD2	-0.541	61.092	77.628	1.23289e-06	3.06947e-06
PTP4A1	0.38	19.828	16.391	3.58544e-12	1.1268e-11
COX7C	-0.583	72.444	87.631	2.07352e-06	5.10985e-06
IER3	0.39	9.578	3.988	1.78353e-23	8.38454e-23
RABAC1	-0.132	45.458	55.526	3.96646e-07	1.01178e-06
ID1	0.36	6.132	0.304	1.15394e-38	8.69788e-38
CD55	0.397	18.789	15.242	3.31113e-12	1.04152e-11
ALDOA	-0.304	53.161	65.63	1.67952e-06	4.15056e-06
PRSS57	0.373	8.02	2.535	4.29716e-26	2.2213e-25
KLF10	0.385	13.278	8.618	1.65697e-15	5.91777e-15
C1orf52	0.366	19.726	16.729	5.34674e-11	1.61298e-10
YPEL5	0.232	32.18	34.167	8.18966e-08	2.15693e-07
IDI1	0.193	32.675	35.688	1.03295e-07	2.70899e-07
SNHG8	0.309	26.682	26.124	1.07196e-08	2.93847e-08
ENC1	0.37	10.288	5.238	4.2679e-19	1.73607e-18
IGLV2-14	0.333	5.537	0.068	6.28631e-38	4.6453e-37
PNRC1	-0.063	43.494	51.977	1.66241e-06	4.11068e-06
LYN	0.372	16.356	12.673	6.05138e-12	1.88519e-11
CNBD2	0.357	9.755	4.867	1.05329e-18	4.22259e-18
PSAP	0.19	33.257	35.113	5.83813e-07	1.47422e-06
CNOT2	0.281	26.175	26.326	9.85814e-08	2.58666e-07
XCL1	0.425	20.144	17.506	3.05088e-09	8.57411e-09
H2AFJ	0.341	21.196	19.263	7.33327e-09	2.02634e-08
FIS1	0.059	36.374	42.176	3.31967e-06	8.0769e-06
SRSF5	-0.563	64.234	80.095	4.599e-05	0.000105341
CDKN1A	0.304	5.359	0.406	7.86587e-32	4.81899e-31
SMDT1	0.082	35.563	40.689	4.56018e-06	1.09986e-05
ARF5	-0.189	44.419	55.39	1.76704e-05	4.12454e-05
UAP1	0.344	18.675	16.154	3.32897e-09	9.33821e-09
KBTBD2	0.336	13.202	9.26	6.00684e-12	1.87186e-11
SPCS1	-0.292	46.788	59.682	3.46007e-05	7.9756e-05
CBLL1	0.335	14.735	11.22	1.08836e-10	3.24475e-10
SF3B6	-0.082	40.099	48.935	2.01388e-05	4.68823e-05
MED10	-0.092	40.796	49.814	2.35619e-05	5.46579e-05
ZNF683	0.312	8.146	3.582	6.01529e-18	2.35461e-17
MRPL10	0.221	28.076	29.807	2.54115e-06	6.22584e-06
HSH2D	-0.232	46.624	58.736	8.93228e-05	0.000201012
COG3	0.316	17.497	15.039	2.17464e-08	5.87195e-08
SF3B5	-0.119	40.644	50.051	5.95835e-05	0.000135593
AC004865.2	0.319	13.886	10.578	5.65593e-10	1.6396e-09
NINJ1	0.317	9.363	5.272	3.64186e-14	1.23794e-13
LAIR2	0.214	31.306	33.254	1.30431e-05	3.07717e-05
CMPK1	0.302	19.422	17.607	1.71515e-07	4.44939e-07
LYAR	0.209	28.747	30.652	8.92458e-06	2.12286e-05
BLOC1S1	0.205	28.266	30.112	8.58406e-06	2.04371e-05
KIR2DL4	0.311	8.514	4.393	6.9457e-15	2.42232e-14
EIF4EBP1	0.293	7.26	3.042	1.80331e-17	6.9453e-17
CKS2	0.298	11.073	7.334	1.49847e-11	4.61025e-11
CSRNP1	0.321	17.18	14.633	5.51121e-08	1.46357e-07
ATP5F1D	-0.409	50.222	65.123	0.000273921	0.000598722
RNMT	0.238	25.757	26.597	7.48564e-06	1.78825e-05
BUD31	0.013	36.209	42.717	8.53084e-05	0.000192204
TUBB2A	0.272	6.968	2.906	8.57715e-17	3.20844e-16
YWHAZ	-0.651	74.002	89.05	0.000664318	0.00141748
HLA-DQB1	0.291	7.412	3.447	2.17378e-15	7.72943e-15
B3GNT7	0.268	5.904	1.859	2.71878e-19	1.11562e-18
RNF130	0.293	10.528	6.996	9.67696e-11	2.89361e-10
NR4A3	0.255	5.334	1.284	3.5234e-21	1.53961e-20
MAP2K3	0.234	23.958	24.738	1.24535e-05	2.94333e-05
PTRHD1	0.282	17.737	16.019	1.50367e-06	3.72864e-06
BLVRB	0.286	9.451	6.083	1.50388e-10	4.45833e-10
ZNF350	0.284	9.629	6.286	2.36943e-10	6.97524e-10
HLA-DMA	0.275	8.805	5.34	3.70759e-11	1.12558e-10
NGDN	0.222	23.185	23.69	4.25211e-05	9.76286e-05
KRT10	0.099	30.926	34.91	0.000303011	0.000660661
LMNB1	0.276	9.413	6.185	8.05025e-10	2.31775e-09
TNF	0.365	12.099	9.226	6.83258e-08	1.80719e-07
AK5	0.251	5.296	1.69	4.05535e-17	1.53938e-16
CHIC2	0.238	21.019	20.547	3.19283e-05	7.37332e-05
ARPC2	-0.356	86.203	93.714	0.0033261	0.00672979
ZC3H12A	0.27	14.507	12.166	1.2077e-06	3.00819e-06
Z93241.1	0.289	13.62	11.152	5.94048e-07	1.49953e-06
GTF3A	-0.188	42.911	53.464	0.0015994	0.00332387
ELL2	0.242	5.942	2.467	1.87727e-14	6.43518e-14
WDR74	0.244	22.438	22.913	8.08597e-05	0.000182376
MORF4L1	-0.335	46.396	59.818	0.00207759	0.0042759
AP002387.2	0.263	11.517	8.821	1.11556e-07	2.91945e-07
RGS1	0.273	9.223	6.083	3.00379e-09	8.44515e-09
HCST	-0.203	92.094	96.35	0.00455787	0.00913959
HIST1H4J	0.258	6.74	3.413	3.14609e-12	9.90349e-12
SNHG9	0.236	22.501	22.812	0.000112537	0.000252337
JMJD6	0.262	17.18	15.816	1.66667e-05	3.89975e-05
FAM50A	0.249	16.065	14.228	9.7369e-06	2.31165e-05
AL662899.2	0.219	4.485	1.081	6.93158e-18	2.70674e-17
HIGD2A	-0.252	44.444	56.168	0.00288299	0.00585404
NPC2	0.238	20.347	20.277	9.02625e-05	0.000203105
SNX2	0.256	14	11.93	3.65113e-06	8.868e-06
ATP5MC3	-0.488	50.982	66.813	0.00423703	0.00851486
EIF3F	-0.378	49.525	63.231	0.0040454	0.0081439
DYNLT1	0.15	28.012	31.058	0.000686282	0.0014608
SELENOW	-0.383	48.587	62.521	0.00410457	0.00825971
MAGOH	-0.034	34.676	42.041	0.00176795	0.00366511
TWF1	0.248	14.291	12.369	9.19949e-06	2.18603e-05
BTG2	0.215	23.489	23.995	0.00049397	0.00106544
DCTN3	-0.082	35.931	44.441	0.00321728	0.00651587
CHD1	0.2	22.172	22.947	0.000681798	0.0014514
MATR3.1	0.131	26.885	29.233	0.00185513	0.0038413
IGKV4-1	0.2	3.167	0.135	1.22234e-20	5.2573e-20
PMS2	0.216	7.918	5.204	6.80176e-08	1.79971e-07
PER1	0.228	10.338	7.976	3.02633e-06	7.38279e-06
AL109955.1	0.199	4.916	2.028	4.34046e-12	1.36023e-11
NXT1	0.204	19.612	19.466	0.000587998	0.00125923
CALHM6	0.188	4.941	2.062	6.41509e-12	1.99731e-11
MRPL33	0.049	30.901	36.364	0.00443342	0.00889426
FAM118A	0.213	6.005	3.244	9.93485e-10	2.85022e-09
C1orf174	0.215	19.308	19.365	0.000633776	0.00135396
SNAI1	0.165	3.142	0.338	1.17371e-17	4.54871e-17
BCL3	0.191	5.017	2.298	1.2595e-10	3.74597e-10
RNF166	0.119	26.948	30.078	0.00449176	0.00900875
NAMPT	0.182	4.84	2.129	6.86984e-11	2.06713e-10
SLC1A4	0.204	5.232	2.568	5.33789e-10	1.54974e-09
VPS37B	0.177	22.995	24.434	0.00281575	0.00572192
PPT1	0.207	8.425	6.117	2.42091e-06	5.94025e-06
BCL2A1	0.184	4.966	2.366	6.07945e-10	1.76043e-09
WTAP	0.162	22.577	24.13	0.00421387	0.00846993
GRASP	0.185	5.296	2.839	1.33302e-08	3.63622e-08
ITGAE	0.21	13.607	12.335	0.000476354	0.00102786
ISCA1	0.196	16.09	15.58	0.0018864	0.00390107
TMEM39A	0.193	8.02	5.948	1.48015e-05	3.47801e-05
BEX4	0.185	14.253	13.214	0.00180287	0.0037342
CD83	0.172	6.461	4.36	5.05178e-06	1.21606e-05
FOSL2	0.197	14.266	13.417	0.00212673	0.00437404
GADD45G	0.14	2.521	0.237	7.37114e-15	2.56814e-14
VIPR2	0.15	3.231	0.98	3.96278e-11	1.20046e-10
TFB2M	0.175	8.096	6.252	8.49727e-05	0.000191468
RGS16	0.132	2.268	0.034	4.7844e-16	1.74449e-15
HIST1H2AM	0.163	5.22	3.177	1.74664e-06	4.31288e-06
SMN2	0.136	2.635	0.507	2.68613e-12	8.47713e-12
SOD2	0.174	8.818	7.232	0.000442237	0.000956304
IRF4	0.145	3.611	1.555	1.56368e-08	4.24562e-08
MARCKSL1	0.163	8.362	6.725	0.000425979	0.000922
CKAP2	0.134	3.421	1.419	1.53454e-08	4.16812e-08
MARCH3	0.135	3.737	1.757	8.90906e-08	2.34171e-07
IGLV3-25	0.128	1.951	0	1.9775e-14	6.77327e-14
HAUS3	0.171	10.984	9.868	0.00354807	0.00716996
MBIP	0.16	8.02	6.522	0.000866465	0.00183322
FCGR2B	0.125	2.458	0.575	1.93581e-10	5.71949e-10
HSPA6	0.13	2.914	1.048	9.8809e-09	2.71217e-08
RNF187	0.149	6.246	4.664	0.000320004	0.000697063
NDUFAF5	0.143	6.031	4.427	0.000258869	0.000567879
ATF3	0.152	6.271	4.698	0.000346817	0.000754067
MMD	0.128	4.232	2.501	1.04543e-05	2.47833e-05
PLEKHO1	0.116	3.028	1.352	5.61216e-07	1.41835e-06
NCF1	0.112	2.534	0.845	2.78816e-08	7.49974e-08
NPIPB4	0.111	2.585	0.912	5.53481e-08	1.46954e-07
SGK1	0.096	1.862	0.203	6.52966e-11	1.96589e-10
PSTK	0.122	3.928	2.366	3.47327e-05	8.00516e-05
AC015912.3	0.119	3.94	2.399	4.68991e-05	0.000107388
HIST1H3H	0.1	1.812	0.203	1.37184e-10	4.07321e-10
STAM	0.131	6.905	5.61	0.00310896	0.00630377
C9orf72	0.099	2.281	0.777	2.04118e-07	5.27697e-07
BCL6	0.094	1.799	0.304	2.84462e-09	8.00513e-09
CENPN	0.11	3.522	2.095	7.64653e-05	0.000172612
ZNF571	0.11	3.408	1.994	6.46822e-05	0.000146436
GMNN	0.117	4.27	2.906	0.00042977	0.000929918
KRT81	0.098	2.154	0.71	2.73167e-07	7.01389e-07
AC007448.3	0.101	2.458	1.048	3.15443e-06	7.68549e-06
PFKFB3	0.1	3.142	1.757	5.56327e-05	0.000126903
SOX4	0.106	3.205	1.825	6.83447e-05	0.000154595
SIK1B	0.089	1.85	0.439	4.42053e-08	1.17942e-07
TNFSF9	0.086	1.837	0.439	5.57337e-08	1.47951e-07
HHEX	0.086	1.824	0.439	6.52069e-08	1.72643e-07
AVPI1	0.102	3.231	1.893	0.000112009	0.00025118
AL359513.1	0.09	2.002	0.642	5.1601e-07	1.30802e-06
ANKRD9	0.088	1.596	0.237	9.1157e-09	2.50833e-08
MVB12B	0.094	2.509	1.183	1.61164e-05	3.77686e-05
AAED1	0.107	4.574	3.346	0.00193767	0.00400554
N4BP3	0.081	1.444	0.101	1.55729e-09	4.43272e-09
DNAJB4	0.116	4.941	3.785	0.00373116	0.00752985
PPP1R14B	0.087	2.141	0.845	4.53481e-06	1.09387e-05
DUSP5	0.107	4.827	3.684	0.00411974	0.00828863
AC013394.1	0.096	3.18	1.96	0.000404366	0.000875758
IRS2	0.094	3.066	1.859	0.000355162	0.000771647
IGHV3-23	0.08	1.381	0.135	1.25214e-08	3.42269e-08
NUDT11	0.081	2.04	0.845	1.53898e-05	3.61302e-05
DUSP4	0.073	1.242	0.034	3.78161e-09	1.05756e-08
YRDC	0.086	2.673	1.521	0.000293771	0.000641445
PDE4B	0.081	2.382	1.217	0.000116715	0.000261567
FASTKD3	0.097	3.826	2.737	0.00324781	0.00657518
NR4A1	0.077	2.572	1.453	0.000364622	0.000791799
AC007326.4	0.069	1.267	0.135	6.86008e-08	1.814e-07
LST1	0.07	1.444	0.338	1.23911e-06	3.08424e-06
ID3	0.066	1.267	0.169	1.88312e-07	4.87611e-07
EGR1	0.072	2.128	1.048	0.00015206	0.000338473
BACH2	0.071	2.052	1.014	0.000213588	0.000469919
SESTD1	0.066	1.482	0.473	1.62712e-05	3.80976e-05
AC012617.1	0.061	1.001	0	4.71665e-08	1.2562e-07
IGLV1-44	0.065	1.064	0.068	1.82597e-07	4.73221e-07
HIST1H2BJ	0.071	1.862	0.879	0.000223747	0.000492014
MEF2C	0.062	1.229	0.237	2.20589e-06	5.42273e-06
MAP3K7CL	0.06	1.381	0.406	1.53498e-05	3.60402e-05
MTRNR2L12	0.071	2.23	1.284	0.00128239	0.00267827
AL669831.5	0.063	1.495	0.541	5.51411e-05	0.000125796
HMOX1	0.07	2.382	1.487	0.00299405	0.00607428
ZC3H11B	0.057	1.153	0.237	6.77133e-06	1.62055e-05
BRMS1L	0.062	1.862	0.98	0.000974845	0.00205737
GFPT2	0.057	1.014	0.135	3.22062e-06	7.84133e-06
DNAJC25-GNG10	0.054	1.191	0.338	4.53454e-05	0.000103943
HSPA2	0.055	1.381	0.541	0.000234731	0.000515791
JMJD7-PLA2G4B	0.054	1.609	0.811	0.0014197	0.00295829
ZDBF2	0.051	1.026	0.237	4.21913e-05	9.68819e-05
EFNA1	0.051	1.052	0.27	6.69303e-05	0.000151461
CREG1	0.056	1.85	1.081	0.00425081	0.00854175
ADAM9	0.048	1.001	0.237	6.12322e-05	0.000139194
SWAP70	0.052	1.596	0.845	0.00261788	0.00533268
CHKA	0.045	1.077	0.372	0.000454477	0.000981263
AC011446.2	0.047	0.976	0.27	0.000200256	0.000442066
RARA-AS1	0.039	0.735	0.034	9.75781e-06	2.31635e-05
RASD1	0.042	0.849	0.169	0.000100167	0.000225079
JCHAIN	0.041	0.709	0.068	4.37007e-05	0.000100271
HIST1H2BH	0.046	1.128	0.507	0.0028835	0.00585451
SYS1-DBNDD2	0.037	0.621	0	1.74347e-05	4.07195e-05
FSCN1	0.036	0.747	0.169	0.000446128	0.000963631
AC023509.4	0.04	0.912	0.338	0.00198835	0.00410748
KLF4	0.035	0.9	0.338	0.00236374	0.00484259
RALGPS2	0.036	0.862	0.304	0.00199733	0.00412523
ERRFI1	0.036	0.912	0.372	0.00381834	0.00770136
SLC43A2	0.034	0.671	0.135	0.000566977	0.00121591
HBB	0.037	0.735	0.203	0.00124836	0.0026134
DLL1	0.033	0.862	0.338	0.00390446	0.00786752
AL360270.1	0.033	0.798	0.304	0.00458159	0.00918628
CD68	0.031	0.76	0.27	0.00387821	0.00781837
IGLC2	0.032	0.519	0.034	0.000284757	0.000622021
AP000547.3	0.028	0.481	0	0.000156345	0.0003479
JAG1	0.027	0.507	0.034	0.000347347	0.000755063
TRGV5P	0.027	0.494	0.034	0.000427052	0.000924133
AC010132.3	0.028	0.557	0.101	0.00125721	0.00263062
PLXDC2	0.026	0.507	0.068	0.00103241	0.00217623
MAML3	0.027	0.57	0.135	0.00257922	0.00525444
IGKC	0.024	0.456	0.068	0.00227124	0.00465989
PTGER1	0.024	0.38	0	0.000784932	0.00166373
CAPN3	0.024	0.443	0.068	0.00275928	0.00561095
IGKV3-20	0.022	0.443	0.068	0.00279524	0.00568132
FAM41C	0.023	0.405	0.034	0.00173585	0.00359998
IGKV2-30	0.021	0.367	0	0.000961834	0.00203092
IGLV2-11	0.021	0.393	0.034	0.00213381	0.00438647
IGLV1-40	0.02	0.317	0	0.00217847	0.00447559
AC008758.6	0.018	0.304	0	0.002676	0.0054479
LINC00355	0.018	0.291	0	0.00328915	0.0066576
IGHG1	0.017	0.279	0	0.00404548	0.0081439
HLA-A	-2.861	92.867	99.966	0	0
PTPRCAP	-3.068	63.955	96.418	0	0
PRF1	-2.454	79.463	98.209	0	0
TXNIP	-3.361	58.52	95.573	0	0
CD48	-3.89	20.423	81.987	0	0
CORO1A	-3.244	55.442	94.762	0	0
IFI6	-3.987	27.759	80.534	0	0
CX3CR1	-3.66	9.426	69.314	0	0
HLA-B	-0.845	99.886	99.932	0	0
PLEK	-3.658	26.403	83.44	0	0
ISG15	-3.651	30.407	79.216	0	0
SLC9A3R1	-3.46	27.265	82.156	0	0
XAF1	-3.46	19.46	72.862	0	0
TMSB4X	-0.624	99.975	100	0	0
GIMAP7	-3.3	18.307	73.336	0	0
BTN3A2	-2.986	18.548	70.463	0	0
IL2RG	-2.967	19.194	71.342	0	0
GZMA	-2.244	71.228	95.945	0	0
SPN	-2.834	19.916	68.807	0	0
VASP	-2.644	9.553	57.418	0	0
TAP1	-2.796	22.792	70.7	0	0
IRF7	-2.789	19.03	64.481	0	0
RNF213	-2.748	48.296	88.239	0	0
CCND3	-2.704	47.561	87.834	0	0
ADAR	-2.626	13.62	61.102	0	0
BST2	-2.788	38.604	82.122	0	0
PTPN6	-2.594	17.142	62.758	0	0
DDX17	-2.513	13.214	59.04	0	0
KLRD1	-2.139	68.124	94.593	0	0
APOL6	-2.451	8.97	53.261	0	0
ARPC1B	-2.721	40.2	83.542	0	0
S100A11	-2.673	32.307	77.357	0	0
PSMB9	-2.527	51.476	89.152	0	0
ADGRE5	-2.592	29.342	73.572	0	0
ACTR3	-2.539	30.014	73.471	0	0
HLA-F	-2.583	39.63	82.055	0	0
IFI16	-2.415	20.182	62.893	0	0
CRIP1	-2.401	51.59	85.434	0	0
LY6E	-2.012	67.883	91.889	0	0
CTSC	-2.585	38.54	80.804	0	0
APOBEC3G	-2.376	20.398	63.129	0	0
OAS1	-2.262	7.792	46.806	0	0
GIMAP4	-2.268	15.875	57.08	0	0
RIPOR2	-2.316	19.486	62.217	0	0
EIF2AK2	-2.299	17.192	57.553	0	0
MX1	-2.318	15.735	54.816	0	0
LRRFIP1	-2.383	25.466	67.962	0	0
TRAF3IP3	-2.373	24.807	67.726	0	0
PIM1	-2.16	10.516	49.848	0	0
RCSD1	-2.158	13.075	53.768	0	0
PLAC8	-2.471	39.25	79.453	0	0
SAMD9L	-2.103	6.385	44.711	0	0
IFIT3	-2.277	11.073	49.814	0	0
IFI35	-2.181	15.317	54.985	0	0
SP110	-2.199	17.319	56.945	0	0
KLRF1	-2.426	46.826	85.874	0	0
GNPTAB	-2.244	19.942	61.507	0	0
SP100	-2.375	36.691	76.918	0	0
CAP1	-2.428	36.095	77.391	0	0
MYO1F	-2.259	21.855	64.042	0	0
ARHGAP30	-2.075	12.974	52.18	0	0
DENND2D	-2.086	14.19	52.923	0	0
FGR	-2.133	19.41	59.006	0	0
CELF2	-2.17	21.817	62.014	0	0
GIMAP1	-1.886	4.32	40.081	0	0
ISG20	-2.337	44.216	81.615	0	0
PPP1R18	-2.257	29.761	70.226	0	0
SLFN5	-1.997	12.429	49.476	0	0
IFI44L	-2.182	14	48.53	0	0
EPSTI1	-1.957	10.465	46.333	0	0
RAB29	-2.066	19.397	57.688	0	0
GBP1	-1.888	3.357	38.087	0	0
PTGDS	-2.499	6.385	40.419	0	0
ITGB7	-2.085	19.802	57.418	0	0
ICAM2	-1.954	14.76	51.639	0	0
EFHD2	-2.253	33.701	74.214	0	0
ID2	-2.179	34.689	71.206	0	0
CSNK2B	-1.911	13.506	51.132	0	0
RAC2	-1.806	72.115	95.404	0	0
GLRX	-1.895	14.76	51.031	0	0
RSBN1L	-1.831	10.794	46.367	0	0
ADD3	-2.086	26.074	64.583	0	0
PRRC2C	-2.223	33.878	73.91	0	0
FYB1	-2.148	30.812	69.618	0	0
NFATC2	-1.83	9.908	44.61	0	0
ROCK1	-1.876	13.86	49.51	0	0
CSK	-1.892	16.559	52.889	0	0
EMP3	-1.948	64.703	91.788	0	0
STAT1	-1.835	10.617	44.643	0	0
MYH9	-2.106	27.809	66.475	0	0
TAF15	-1.804	10.465	44.981	0	0
INPP5D	-1.794	10.262	44.745	0	0
DEF6	-1.809	13.328	48.631	0	0
DOK2	-2.059	27.885	65.901	0	0
IKZF3	-1.784	9.844	43.832	0	0
ARHGEF3	-1.783	9.667	43.461	0	0
TSC22D4	-1.787	12.137	46.671	0	0
CD53	-2.192	49.462	85.4	0	0
PPM1K	-1.749	9.135	42.244	0	0
OAS2	-1.704	5.27	37.411	0	0
AKAP13	-1.933	22.02	59.243	0	0
HSP90AA1	-2.04	62.296	91.788	0	0
MBP	-2.116	33.663	72.389	0	0
MYL12A	-1.205	87.546	98.75	0	0
GNAI2	-1.785	16.344	50.862	0	0
IKZF1	-1.801	16.458	51.132	0	0
MTDH	-1.891	23.261	59.615	0	0
LRP10	-1.657	9.489	42.075	0	0
NOP53	-1.938	25.25	61.338	0	0
TSPAN14	-1.653	9.477	41.737	0	0
MACF1	-1.775	16.901	50.997	0	0
WDR1	-1.99	29.761	66.813	0	0
CD38	-1.802	17.965	50.355	0	0
IFIT1	-1.689	4.498	34.775	0	0
CASP1	-1.732	15.393	48.766	0	0
CD63	-2.029	35.677	71.781	0	0
SAMD9	-1.727	14.316	46.502	0	0
CD52	-1.874	41.822	68.199	0	0
NUCKS1	-1.843	22.704	57.891	0	0
UBE2L6	-1.945	31.344	66.543	0	0
FLNA	-2.089	43.9	79.926	0	0
NEAT1	-1.83	22.45	56.877	0	0
PSMB10	-2.046	37.793	74.113	0	0
CAPZA1	-1.657	12.796	45.286	0	0
TPM4	-1.726	16.47	49.003	0	0
MBNL1	-2	34.702	71.544	0	0
FCER1G	-1.821	49.563	75.194	0	0
PTGER2	-1.632	12.796	44.643	0	0
DEK	-1.755	20.55	54.208	0	0
RGS19	-1.676	16.597	49.341	0	0
ITGAL	-1.833	24.49	59.851	0	0
RSAD2	-1.589	2.863	31.463	0	0
APOBEC3C	-1.533	8.032	37.952	0	0
RAP1B	-1.969	52.426	84.285	0	0
ADGRG1	-1.897	33.308	67.354	0	0
ARPC4	-1.545	9.793	40.419	0	0
CD2	-1.777	22.64	54.681	0	0
PPP3CC	-1.726	21.449	55.357	0	0
MYO1G	-1.828	26.555	61.304	0	0
EIF2S2	-1.548	10.718	41.23	0	0
PARP9	-1.547	8.793	38.155	0	0
STK4	-1.952	32.928	69.753	0	0
CCDC85B	-1.899	31.547	67.388	0	0
RNASEK	-1.902	31.002	67.05	0	0
ZYX	-1.628	17.142	48.8	0	0
SPON2	-1.551	67.465	87.023	0	0
HMOX2	-1.644	18.421	51.301	0	0
CLIC1	-1.787	66.236	91.957	0	0
TLN1	-1.667	19.207	51.943	0	0
TMEM173	-1.528	10.82	40.926	0	0
PYCARD	-1.529	12.175	42.65	0	0
U2AF1	-1.419	2.166	30.28	0	0
PTGDR	-1.621	16.762	47.888	0	0
UTRN	-1.701	21.399	54.444	0	0
PSMA5	-1.689	21.842	55.357	0	0
BAZ1A	-1.548	12.758	43.089	0	0
LASP1	-1.493	9.337	38.662	0	0
MYCBP2	-1.512	10.009	39.304	0	0
ACAP1	-1.705	22.792	55.999	0	0
CFLAR	-1.818	29.583	64.143	0	0
SRSF10	-1.802	28.468	63.569	0	0
TRIM22	-1.753	27.86	60.426	0	0
TMC8	-1.509	10.972	40.588	0	0
FLI1	-1.445	8.413	37.073	0	0
LUC7L3	-1.561	15.596	46.333	0	0
MLLT6	-1.484	10.642	39.811	0	0
KLF6	-1.968	48.651	81.108	0	0
STAT3	-1.552	15.862	46.908	0	0
TPST2	-1.745	27.531	61.271	0	0
DTX3L	-1.433	4.51	32.004	0	0
DIAPH1	-1.469	10.794	40.115	0	0
ARL6IP1	-1.622	20.195	52.653	0	0
SRGN	-1.246	82.301	96.654	0	0
ANXA2	-1.799	32.117	65.157	0	0
ATM	-1.554	16.863	47.617	0	0
SELPLG	-1.789	31.94	65.394	0	0
PSMB8	-1.907	41.759	76.073	0	0
ACTN4	-1.537	17.522	48.192	0	0
SLAMF7	-1.394	6.956	34.302	0	0
MALAT1	-0.371	99.962	99.831	0	0
NCOR1	-1.628	23.831	56.201	0	0
SH3BP1	-1.378	9.147	36.6	0	0
ADAM8	-1.546	20.22	50.929	0	0
MPHOSPH8	-1.578	21.867	52.619	0	0
CD300A	-1.637	25.276	56.641	0	0
DDX18	-1.468	15.989	45.826	0	0
SH3BP5	-1.469	16.002	45.725	0	0
RNF149	-1.447	14.202	43.224	0	0
STARD3NL	-1.483	16.394	45.387	0	0
ECH1	-1.503	18.295	48.969	0	0
EIF3A	-1.447	14.228	42.954	0	0
LNPEP	-1.446	13.759	42.379	0	0
BANF1	-1.63	25.681	57.688	0	0
CNN2	-1.563	21.791	51.808	0	0
KTN1	-1.501	17.915	48.158	0	0
GLG1	-1.386	10.794	38.594	0	0
STOM	-1.521	20.588	50.625	0	0
CISD3	-1.467	17.091	46.029	0	0
CHST12	-1.743	31.623	65.09	0	0
SYNRG	-1.356	8.311	35.181	0	0
PARP10	-1.358	8.324	35.147	0	0
PFDN6	-1.297	3.205	28.895	0	0
CARD16	-1.768	35.487	68.537	0	0
CCND2	-1.379	9.692	36.566	0	0
DOCK8	-1.365	9.578	36.668	0	0
FERMT3	-1.501	19.384	49.578	0	0
EEF1G	-1.729	35.12	66.61	0	0
TES	-1.5	19.536	49.442	0	0
SRSF4	-1.375	12.251	40.318	0	0
TERF2IP	-1.467	17.636	47.617	0	0
ACTR2	-1.587	24.528	55.593	0	0
ANKRD44	-1.421	14.621	43.224	0	0
THEMIS2	-1.354	9.692	36.871	0	0
NDUFB3	-1.341	10.832	38.391	0	0
RTN4	-1.49	19.41	49.645	0	0
C19orf66	-1.635	28.367	59.953	0	0
ARHGAP45	-1.342	9.527	36.228	0	0
SDF4	-1.529	22.83	53.734	0	0
PYHIN1	-1.53	23.122	53.194	0	0
PPP1R12A	-1.452	19.22	48.564	0	0
FBXO6	-1.331	11.136	37.851	0	0
C11orf98	-1.303	10.047	36.904	0	0
HNRNPF	-1.594	27.467	58.601	0	0
RASAL3	-1.321	9.413	35.62	0	0
ZEB2	-1.639	29.444	61.304	0	0
MX2	-1.34	6.436	31.362	0	0
ARPC5	-1.733	35.627	68.503	0	0
EIF5B	-1.344	11.643	38.358	0	0
SFT2D1	-1.339	12.923	40.216	0	0
HNRNPU	-1.537	24.579	54.883	0	0
S1PR5	-1.695	32.776	65.529	0	0
TMBIM4	-1.273	7.412	32.95	0	0
CDK2AP2	-1.541	25.288	55.728	0	0
PPIA	-1.033	85.417	96.992	0	0
PTPN4	-1.451	20.917	50.422	0	0
ARPC5L	-1.767	37.185	71.173	0	0
SYNE1	-1.617	29.178	61.136	0	0
LGALS9	-1.31	10.288	35.992	0	0
TAF7	-1.435	20.246	49.24	0	0
SON	-1.818	53.718	85.029	0	0
ZFP36L2	-1.642	58.698	83.913	0	0
RBCK1	-1.395	17.687	46.097	0	0
KDM5A	-1.312	11.669	38.121	0	0
BCL2L1	-1.25	4.827	29.267	0	0
KPNB1	-1.37	16.116	43.359	0	0
WASF2	-1.411	19.65	48.327	0	0
ANXA11	-1.512	25.618	56.201	0	0
CYTH4	-1.257	9.185	34.471	0	0
SAMHD1	-1.356	16.85	44.035	0	0
KLRG1	-1.325	8.07	32.477	0	0
BPTF	-1.291	11.719	37.513	0	0
C4orf3	-1.652	33.143	65.428	0	0
USP18	-1.218	3.446	27.104	0	0
CYTH1	-1.437	22.032	50.997	0	0
TGOLN2	-1.343	16.28	43.258	0	0
DAD1	-1.616	31.192	63.265	0	0
TGFBR3	-1.334	15.482	42.413	0	0
PDLIM2	-1.243	10.022	35.282	0	0
FBXW5	-1.291	13.531	39.98	0	0
TUBB	-1.538	29.14	58.939	0	0
UTS2	-1.198	4.358	28.422	0	0
C1orf162	-1.377	17.965	43.765	0	0
MYADM	-1.299	6.411	30.112	0	0
HIPK2	-1.237	5.321	29.3	0	0
RBL2	-1.315	15.849	42.819	0	0
LAT	-1.466	25.035	54.951	0	0
VSIR	-1.431	23.362	52.552	0	0
XBP1	-1.512	28.304	57.993	0	0
IL2RB	-1.516	28.595	57.925	0	0
PLEKHF1	-1.3	14.583	41.23	0	0
BTN3A1	-1.231	9.489	34.336	0	0
AHNAK	-1.585	32.497	62.859	0	0
ARHGEF1	-1.559	29.887	61	0	0
ATP2B4	-1.227	9.439	34.032	0	0
HLA-DPB1	-1.767	46.662	78.303	0	0
NMI	-1.19	6.284	29.976	0	0
MTPN	-1.315	17.382	44.035	0	0
MANF	-1.236	10.212	34.708	0	0
CD244	-1.266	14.456	40.385	0	0
TNFRSF1B	-1.338	17.991	45.691	0	0
TAOK3	-1.326	18.041	45.184	0	0
TAPBP	-1.626	35.779	67.185	0	0
NLRC3	-1.191	6.449	30.145	0	0
AAK1	-1.415	22.742	51.639	0	0
TMEM123	-1.283	15.621	41.365	0	0
PLSCR1	-1.34	18.573	44.272	0	0
NBPF26	-1.173	3.598	26.597	0	0
MOB3A	-1.157	5.765	29.267	0	0
JTB	-1.563	30.014	62.014	0	0
PAK2	-1.313	18.421	45.556	0	0
XRCC5	-1.37	21.715	49.78	0	0
CHURC1	-1.36	21.12	49.071	0	0
ANXA6	-1.688	39.706	71.206	0	0
SCML4	-1.208	9.147	33.153	0	0
OAS3	-1.204	2.737	25.313	0	0
TOP1	-1.204	10.516	34.91	0	0
RNF167	-1.388	22.868	51.301	0	0
IGFBP7	-1.395	22.729	48.429	0	0
EHD1	-1.178	9.021	32.883	0	0
TMEM35B	-1.152	6.575	29.841	0	0
DBNL	-1.253	15.773	41.838	0	0
PNISR	-1.593	36.108	67.016	0	0
RAB1B	-1.331	20.537	48.395	0	0
DYNLL1	-1.413	26.074	54.072	0	0
BATF	-1.159	8.159	31.7	0	0
SCAF11	-1.304	19.194	45.826	0	0
RUNX3	-1.432	26.378	55.357	0	0
GSDMD	-1.162	10.313	34.539	0	0
RASSF1	-1.5	30.825	60.831	0	0
ABRACL	-1.305	20.132	47.178	0	0
TPR	-1.248	16.559	42.109	0	0
ARHGAP25	-1.16	8.856	32.308	0	0
IRF2	-1.149	8.197	31.396	0	0
ATRX	-1.334	21.741	48.665	0	0
PRKCB	-1.181	11.909	36.026	0	0
CCDC88C	-1.152	8.869	32.41	0	0
IQGAP1	-1.522	31.813	62.217	0	0
LCP2	-1.299	20.677	47.246	0	0
ARID1A	-1.116	5.372	27.915	0	0
WIPF1	-1.46	28.304	57.891	0	0
IL27RA	-1.157	8.78	31.801	0	0
SEM1	-1.401	25.098	54.748	0	0
TRIM56	-1.113	1.736	23.42	0	0
SH3KBP1	-1.297	20.474	47.313	0	0
SLAMF6	-1.119	3.89	25.82	0	0
DDX46	-1.274	19.511	45.928	0	0
STXBP2	-1.172	13.252	37.851	0	0
CHMP4A	-1.104	6.005	28.456	0	0
HIST1H4C	-1.596	39.744	69.821	0	0
SETX	-1.135	9.122	32.173	0	0
PFN1	-0.565	96.098	99.425	0	0
CHMP5	-1.17	13.316	37.31	0	0
LPXN	-1.113	8.919	31.936	0	0
MSN	-1.642	40.479	71.815	0	0
BBX	-1.152	9.641	32.579	0	0
ACAP2	-1.295	21.753	48.598	0	0
JPT1	-1.179	14.697	39.202	0	0
RALY	-1.455	29.583	59.446	0	0
LAIR1	-1.17	12.733	36.195	0	0
ATP6V0E1	-1.695	41.619	74.316	0	0
FNDC3B	-1.096	4.65	26.495	0	0
FCGR3A	-1.508	65.64	88.374	0	0
SP140	-1.126	8.058	30.551	0	0
SMCHD1	-1.325	22.97	50.152	0	0
EIF4A2	-1.64	40.264	71.849	0	0
PARP1	-1.095	7.222	29.638	0	0
ARL4C	-1.602	39.111	69.821	0	0
LPIN2	-1.097	3.788	25.346	0	0
SIGIRR	-1.463	30.761	60.426	0	0
SASH3	-1.416	28.215	57.148	0	0
TRANK1	-1.111	5.841	27.746	0	0
SCAMP2	-1.187	15.875	40.723	0	0
HNRNPM	-1.343	24.642	52.315	0	0
PXN	-1.223	17.585	42.548	0	0
PARP14	-1.116	6.157	27.847	0	0
TBX21	-1.158	13.24	37.209	0	0
SYNE2	-1.512	34.144	64.177	0	0
ACAA2	-1.126	11.77	35.181	0	0
CAPN2	-1.373	26.821	54.883	0	0
DDX58	-1.086	3.547	24.704	0	0
RBM4	-1.125	12.53	36.228	0	0
HCLS1	-1.675	45.914	77.188	0	0
PCSK7	-1.139	12.087	35.248	0	0
SH3BP2	-1.08	6.385	28.219	0	0
RSF1	-1.2	17.344	42.041	0	0
CDC42SE1	-1.511	33.295	63.839	0	0
ALOX5AP	-1.506	47.853	73.133	0	0
SPCS2	-1.369	26.695	55.052	0	0
AKAP9	-1.193	16.597	40.825	0	0
GBP2	-1.085	8.742	30.99	0	0
FCRL6	-1.421	29.951	58.229	0	0
HAX1	-1.097	10.794	33.457	0	0
MIEN1	-1.304	23.793	51.267	0	0
CDC42EP3	-1.109	10.908	33.491	0	0
AGTRAP	-1.339	26.568	54.14	0	0
SRRM2	-1.271	22.438	49.071	0	0
RAP2B	-1.069	6.905	28.591	0	0
CYFIP2	-1.322	25.542	52.856	0	0
TECR	-1.325	25.415	52.687	0	0
DIP2A	-1.132	12.885	35.992	0	0
DGKZ	-1.11	11.06	33.829	0	0
NAA10	-1.107	12.898	36.465	0	0
TAGAP	-1.165	16.47	40.318	0	0
ABHD17A	-1.142	14.608	38.358	0	0
STK10	-1.222	20.246	45.556	0	0
CCDC69	-1.144	15.431	39.473	0	0
ITSN2	-1.143	15.267	39	0	0
TWF2	-1.197	19.207	44.542	0	0
PTPN7	-1.093	11.833	34.606	0	0
CLEC2D	-1.073	7.006	28.253	0	0
SSB	-1.215	20.829	46.637	0	0
MRPL20	-1.179	18.776	44.137	0	0
UBXN4	-1.295	25.098	52.281	0	0
RAB8A	-1.226	21.449	47.313	0	0
PIK3R5	-1.058	7.956	29.503	0	0
M6PR	-1.255	23.122	49.611	0	0
TCIRG1	-1.254	22.906	48.969	0	0
RGS3	-1.041	7.26	28.523	0	0
EMB	-1.111	14	37.141	0	0
AHSA1	-1.045	8.565	30.078	0	0
CTBP2	-1.043	6.031	26.935	0	0
NDUFS6	-1.213	20.841	46.84	0	0
CYBA	-1.292	69.935	88.983	0	0
AKNA	-1.28	24.199	50.929	0	0
AKAP2	-1.036	2.547	22.677	0	0
MGAT1	-1.095	14.025	37.242	0	0
PHF11	-1.154	17.94	41.669	0	0
GIMAP2	-1.023	3.966	24.299	0	0
NAPA	-1.329	28.012	55.931	0	0
RRBP1	-1.043	8.058	29.267	0	0
TMEM109	-1.13	17.243	41.298	0	0
RHOG	-1.427	32.054	61.642	0	0
PSMA1	-1.175	19.866	45.353	0	0
N4BP2L2	-1.338	28.924	56.945	0	0
IFI44	-1.07	8.083	28.658	0	0
TBC1D10C	-1.51	36.881	67.32	0	0
C14orf119	-0.988	3.37	23.454	0	0
TNRC6B	-1.106	14.747	37.682	0	0
VPS51	-1.036	9.185	30.618	0	0
GIMAP6	-1.016	3.421	23.42	0	0
LCK	-1.489	38.198	67.32	0	0
YWHAB	-1.589	60.788	87.665	0	0
IDH2	-1.216	22.476	48.395	0	0
ERAP2	-1.037	9.211	30.517	0	0
APBB1IP	-1.153	19.042	43.156	0	0
PPP1R11	-1.024	10.022	31.463	0	0
PNRC2	-1.12	17.028	40.825	0	0
CTSD	-1.051	12.34	34.572	0	0
IQGAP2	-1.085	14.608	37.682	0	0
ANKRD12	-1.266	26.352	51.74	0	0
TMC6	-1.143	19.207	43.562	0	0
KMT2A	-1.015	5.6	25.752	0	0
TRA2A	-1.055	13.645	36.026	0	0
NASP	-1.048	12.289	33.863	0	0
UPF2	-1.043	11.681	33.525	0	0
MRPL51	-1.034	12.403	34.37	0	0
EMC10	-1.006	10.072	31.565	0	0
NLRC5	-1.02	9.033	29.909	0	0
ENO1	-1.476	37.35	66.61	0	0
DHRS7	-1.609	43.19	74.518	0	0
RER1	-1.08	15.837	38.763	0	0
GOLGA4	-1.063	13.366	35.147	0	0
UNC13D	-0.991	4.928	24.806	0	0
UCP2	-1.519	41.391	70.294	0	0
PKN1	-1.019	11.656	33.491	0	0
PTK2B	-1.003	8.362	28.962	0	0
ANP32A	-1.171	21.69	46.367	0	0
LAT2	-1.107	18.067	41.061	0	0
SLFN12L	-0.999	7.323	27.644	0	0
MRPS18B	-0.994	9.211	30.179	0	0
AC116366.3	-1.197	23.033	47.888	0	0
FCRL3	-1.02	4.561	24.164	0	0
LENG8	-1.024	11.288	32.815	0	0
CAPNS1	-0.997	6.689	26.867	0	0
CELF1	-0.984	5.207	25.042	0	0
OAZ1	-1.628	65.184	91.991	0	0
SEPT6	-1.22	25.022	50.625	0	0
RBM25	-1.215	25.022	50.389	0	0
IFITM1	-0.289	99.531	99.966	0	0
ZNFX1	-0.995	6.525	26.428	0	0
SYTL1	-1.324	29.963	57.384	0	0
PTBP1	-1.001	10.68	31.903	0	0
PRPF38B	-1.165	21.931	46.333	0	0
PATL2	-1.061	12.847	34.133	0	0
ZC3HAV1	-1.091	17.674	40.588	0	0
PSIP1	-1.032	12.403	33.592	0	0
GPATCH8	-0.995	7.766	28.05	0	0
ANKRD11	-1.016	9.337	29.774	0	0
CEP350	-0.967	5.017	24.637	0	0
TMCO1	-1.084	17.877	41.467	0	0
MOB1A	-1.116	19.98	43.528	0	0
ILK	-1.018	12.353	33.423	0	0
CSTB	-1.16	22.704	47.279	0	0
GBP5	-1.131	21.031	44.812	0	0
NMUR1	-0.974	7.956	28.084	0	0
HSPB1	-1.073	16.496	38.628	0	0
NT5C3A	-1.059	15.545	37.242	0	0
OASL	-1.083	17.382	39.507	0	0
STAT2	-0.988	2.876	21.798	0	0
OGFR	-0.955	5.194	24.738	0	0
C6orf62	-0.971	6.031	25.583	0	0
MVP	-1.022	14.19	35.992	0	0
MAPK1	-1.033	12.707	33.795	0	0
HELZ2	-0.96	2.762	21.663	0	0
NUDC	-1.042	16.293	38.898	0	0
ADAM10	-1.012	12.441	33.592	0	0
JAK3	-0.956	3.535	22.541	0	0
TIGIT	-0.985	8.945	28.794	0	0
TADA3	-1.08	18.396	41.568	0	0
DNAJC1	-1.071	17.636	40.554	0	0
TMOD3	-0.995	11.808	32.646	0	0
DDRGK1	-0.953	7.88	27.813	0	0
SNX6	-1.161	23.654	48.293	0	0
FLOT1	-1.03	14.937	36.634	0	0
SELENOH	-1.266	28.266	55.086	0	0
DAXX	-0.957	7.082	26.664	0	0
OGT	-0.981	9.515	29.638	0	0
SEPT1	-1.209	26.581	51.538	0	0
ZNF24	-0.994	12.391	33.356	0	0
FUS	-1.475	40.568	69.99	0	0
IRF3	-0.968	9.211	29.233	0	0
COPZ1	-1.025	15.824	38.053	0	0
DCAF7	-0.975	10.617	30.956	0	0
RASGRP2	-1.099	19.916	43.224	0	0
CHD2	-1.006	12.745	33.66	0	0
CXCR2	-0.955	3.953	22.778	0	0
TNFRSF1A	-0.948	5.144	24.197	0	0
GBP4	-0.971	7.26	26.462	0	0
LINC00299	-0.992	7.766	27.171	0	0
VCP	-1.204	26.428	52.078	0	0
HERC5	-0.986	7.69	27.07	0	0
ARHGAP15	-1.057	17.611	40.182	0	0
HM13	-1.025	15.621	37.479	0	0
CHMP2A	-0.996	14.354	35.755	0	0
PREX1	-0.974	9.603	29.503	0	0
NOSIP	-1.033	16.736	39.169	0	0
GFOD1	-0.933	2.838	21.426	0	0
NOP10	-1.112	21.88	45.792	0	0
SSBP1	-1.169	24.528	50.152	0	0
TRPV2	-0.959	9.654	29.503	0	0
RBBP6	-0.967	10.085	30.112	0	0
SLC27A3	-0.92	4.751	23.623	0	0
RNF5	-0.938	8.02	27.509	0	0
RHOC	-1.339	34.144	61.304	0	0
IGF2R	-0.957	7.678	27.036	0	0
COMT	-0.973	13.455	34.606	0	0
SMG1	-0.989	13.138	33.829	0	0
PTPN1	-0.943	8.197	27.611	0	0
PSMA2	-0.903	3.737	22.305	0	0
RGS14	-0.93	8.184	27.611	0	0
HLA-DRB1	-1.357	36.805	62.42	0	0
SHISA5	-1.419	39.085	67.455	0	0
PRPF4B	-1.02	16.724	38.729	0	0
FMNL1	-1	14.507	35.688	0	0
ARID4B	-1.152	25.288	49.679	0	0
DRAP1	-1.489	48.005	76.005	0	0
CNPY3	-1.112	22.704	46.942	0	0
POLR3GL	-1.117	23.147	47.347	0	0
FOXP1	-0.952	10.997	30.923	0	0
FBL	-0.963	13.62	34.606	0	0
SNRNP200	-0.955	11.225	31.227	0	0
DNMT1	-0.969	12.492	32.443	0	0
MESD	-0.953	12.986	33.525	0	0
PSMB2	-1.015	17.243	39.101	0	0
NIPBL	-0.972	13.607	34.066	0	0
WNK1	-0.917	4.333	22.575	0	0
SERINC3	-0.925	8.881	27.982	0	0
BAZ2A	-0.922	9.033	28.354	0	0
KRAS	-0.946	11.187	30.855	0	0
MYLIP	-0.929	7.956	26.766	0	0
OSBPL8	-0.938	11.567	31.463	0	0
ARL5A	-1.013	17.877	40.115	0	0
ADCY7	-0.931	9.527	28.794	0	0
SLC25A20	-0.889	5.853	24.299	0	0
FCMR	-0.988	15.533	36.262	0	0
RSBN1	-0.92	9.806	29.098	0	0
CCT3	-0.984	16.673	38.053	0	0
SDF2	-0.919	11.111	31.024	0	0
HSBP1	-0.9	8.501	27.611	0	0
MTCH1	-1.005	17.649	39.608	0	0
IFITM2	-0.493	96.339	99.594	1.96182e-44	1.7236e-43
PNN	-1.056	20.993	43.663	0	0
HERPUD2	-0.936	12.391	32.443	0	0
ARL6IP5	-1.486	45.116	74.18	0	0
NDUFAF3	-0.948	14.126	34.64	0	0
GRAP2	-0.888	7.12	25.718	0	0
COA3	-0.887	8.159	27.036	0	0
FAM49B	-1.423	39.25	67.861	0	0
SSR3	-0.914	10.769	30.247	0	0
RIN3	-0.955	13.759	33.998	0	0
VCL	-0.898	5.524	23.623	0	0
PTPN18	-0.887	6.981	25.448	0	0
INPP4A	-0.881	3.535	21.291	0	0
PSMB7	-0.915	12.163	32.038	0	0
PA2G4	-1.132	25.884	50.389	0	0
CHD4	-0.898	6.221	24.299	0	0
DDX21	-0.966	14.887	35.113	0	0
LMF2	-0.879	7.64	26.259	0	0
ASCL2	-0.965	14.367	34.674	0	0
HSF1	-0.894	9.971	29.131	0	0
LINC02256	-0.889	6.651	24.941	0	0
PABPN1	-0.883	7.146	25.583	0	0
NRDC	-0.906	9.325	28.118	0	0
CAST	-1.316	35.893	62.994	0	0
CISH	-0.924	2.255	19.534	0	0
STK38	-0.973	16.268	36.735	0	0
CALHM2	-0.868	3.471	21.054	0	0
FKBP2	-0.94	14.481	34.708	0	0
LILRB1	-0.884	4.371	22.034	0	0
NDUFA13	-1.16	26.644	52.315	0	0
XCL2	-0.98	15.545	35.485	0	0
CCDC91	-0.879	6.981	25.144	0	0
TBC1D5	-0.881	5.866	23.724	0	0
JUND	-0.961	13.037	32.004	0	0
YME1L1	-1.014	19.954	41.332	0	0
SLTM	-1.025	20.639	42.481	0	0
STAT6	-0.875	7.614	25.853	0	0
CPNE1	-0.907	11.605	30.72	0	0
PSMB8-AS1	-0.929	14.291	34.302	0	0
ZNF276	-0.893	9.895	28.726	0	0
TRIM38	-0.871	4.789	22.339	0	0
UBE2L3	-1.161	27.873	53.058	0	0
SCAMP3	-0.877	9.781	28.557	0	0
SERBP1	-1.354	36.805	64.785	0	0
ZBP1	-1.163	28.595	53.126	0	0
FGD3	-0.913	12.669	32.038	0	0
YTHDC1	-0.979	18.155	39.473	0	0
RAB11A	-0.927	15.039	35.384	0	0
UHMK1	-0.994	19.334	41.163	0	0
OPTN	-1.034	21.817	44.103	0	0
DYNLRB1	-1.156	27.898	53.227	0	0
DDX60L	-0.879	6.284	23.927	0	0
VPS4B	-0.93	14.785	34.775	0	0
TMEM165	-0.853	5.41	23.082	0	0
LYPLA2	-0.894	12.112	31.43	0	0
RAB11FIP1	-0.866	4.574	21.933	0	0
PCMT1	-0.884	11.466	30.551	0	0
TXK	-1.044	22.425	44.508	0	0
B4GALT1	-0.889	10.376	29.03	0	0
MRFAP1L1	-0.897	12.327	31.599	0	0
MRFAP1	-0.915	14.329	34.37	0	0
AP1M1	-0.881	10.984	29.841	0	0
LCP1	-1.464	56.746	82.595	7.48293e-43	6.29043e-42
CHTOP	-0.842	6.601	24.434	0	0
ZRANB2	-0.958	17.902	38.729	0	0
CNDP2	-0.863	7.982	25.955	0	0
GLUD1	-0.877	10.997	29.841	0	0
RORA	-0.972	18.713	39.709	0	0
USB1	-0.89	12.783	32.004	0	0
GOPC	-0.853	6.588	24.197	0	0
TNIP1	-0.911	14.24	33.998	0	0
OSTF1	-1.422	40.568	69.551	0	0
AP2A1	-0.849	5.79	23.285	0	0
G3BP1	-0.875	11.377	30.213	0	0
TPP1	-0.862	8.869	27.002	0	0
GADD45GIP1	-0.928	16.673	37.377	0	0
TMBIM1	-0.908	14.291	33.863	0	0
ZFP36L1	-1.022	22.792	44.812	0	0
NCKAP1L	-0.878	10.465	28.895	0	0
PSME2	-1.499	56.81	83.576	6.65757e-42	5.46156e-41
ORMDL2	-0.831	5.359	22.677	0	0
CCT5	-0.899	14	33.221	0	0
HIGD1A	-0.817	2.268	19.027	0	0
SAMD3	-1.092	26.416	49.882	0	0
CAPN1	-0.844	8.628	26.597	0	0
PSMA4	-0.985	20.461	42.21	0	0
ANXA4	-0.913	15.457	35.417	0	0
MIDN	-0.88	11.314	29.74	0	0
TRIM69	-0.84	4.194	21.122	0	0
CXXC5	-0.869	5.22	22.203	0	0
PHB	-0.93	17.522	38.391	0	0
PCM1	-0.862	9.388	27.374	0	0
THRAP3	-0.997	21.335	43.224	0	0
PTPN12	-0.855	8.843	26.833	0	0
RAB6A	-0.895	14.456	34.066	0	0
PPP6R1	-0.842	6.271	23.589	0	0
HEXA	-0.854	9.426	27.475	0	0
THOC2	-0.876	12.441	31.261	0	0
IKBKG	-0.839	9.033	27.104	0	0
FUT11	-0.853	8.096	25.617	0	0
RBX1	-1.144	28.506	53.633	0	0
ILF3	-0.931	17.712	38.222	0	0
CMPK2	-0.848	4.08	20.784	0	0
POLR2E	-0.984	20.867	42.852	0	0
SARS	-0.895	14.912	34.505	0	0
TRIM14	-0.835	3.041	19.601	0	0
DENND1C	-0.86	11.694	30.348	0	0
PTP4A2	-1.018	22.754	44.846	0	0
ATP5PD	-1.069	25.428	48.969	0	0
RHOF	-1.081	26.264	49.848	0	0
RRP7A	-0.835	8.514	26.124	0	0
GSTO1	-0.849	9.565	27.307	0	0
G6PD	-0.91	16.508	36.296	0	0
SH2D3C	-0.825	2.445	18.824	0	0
AP2B1	-0.833	5.841	22.778	0	0
RPA2	-0.933	18.219	39	0	0
USP15	-1.003	23.084	44.779	0	0
SUPT4H1	-0.991	22.248	44.407	0	0
TMUB1	-0.874	14.215	33.559	0	0
LSM10	-0.857	13.417	32.41	0	0
UBE2V1	-0.905	16.863	36.769	0	0
SNX1	-0.812	7.044	24.197	0	0
PPP4C	-1.025	23.679	47.144	0	0
C16orf54	-0.816	3.395	19.77	0	0
ABI3	-1.15	30.749	54.985	0	0
NFKBIB	-0.854	12.061	30.314	0	0
ZNF706	-0.872	14.887	34.133	0	0
NFATC3	-0.846	10.351	28.016	0	0
RBM6	-0.828	7.564	24.637	0	0
PTBP3	-0.85	11.77	29.875	0	0
C1GALT1	-0.827	10.174	27.982	0	0
KMT2E-AS1	-0.823	6.183	22.981	0	0
FGFR1OP2	-0.889	16.04	35.62	0	0
TBRG1	-0.977	21.741	43.765	0	0
NUP210	-0.822	7.982	25.245	0	0
RAB7A	-1.041	25.238	48.496	0	0
S1PR4	-0.806	2.939	19.196	0	0
AFF4	-0.842	10.642	28.489	0	0
SPATA13	-0.816	6.056	22.846	0	0
MEA1	-0.879	15.786	35.417	0	0
ZAP70	-1.448	50.082	77.932	5.72379e-40	4.45289e-39
USP28	-0.815	6.246	23.015	0	0
MYOM2	-1.051	6.487	21.967	0	0
PLA2G16	-0.925	18.763	39.135	0	0
NKTR	-0.885	15.976	35.35	0	0
KEAP1	-0.795	3.281	19.5	0	0
STARD3	-0.838	12.796	31.261	0	0
GON4L	-0.842	11.859	29.976	0	0
NCR1	-0.85	12.72	31.125	0	0
BIRC6	-0.824	9.793	27.442	0	0
TGS1	-0.81	8.4	25.617	0	0
GLIPR1	-0.883	15.545	34.201	0	0
FKBP3	-0.798	5.967	22.575	0	0
GTF2I	-0.803	6.195	22.812	0	0
GPRIN3	-0.801	4.827	21.223	0	0
XPO1	-0.813	5.131	21.46	0	0
ORMDL3	-0.792	6.17	22.879	0	0
REL	-1.009	24.503	46.468	0	0
CANX	-0.963	21.893	42.954	0	0
MRPS6	-0.907	18.637	38.527	0	0
FKBP5	-0.848	3.763	19.804	0	0
TYMP	-0.81	10.934	28.827	0	0
LSM2	-0.842	14.076	32.748	0	0
EBP	-0.84	13.278	31.7	0	0
HLA-DQA1	-0.819	5.207	21.595	0	0
ACADVL	-0.901	18.257	38.324	0	0
PCF11	-0.814	6.018	22.406	0	0
FOXN3	-0.855	14.545	33.254	0	0
PRR5	-0.793	6.436	23.015	0	0
KRI1	-0.793	5.359	21.663	0	0
PRKCH	-1.07	28.05	51.234	0	0
PKM	-1.016	25.466	47.685	0	0
ADD1	-0.817	11.225	29.03	0	0
UQCRC1	-0.892	17.484	37.377	0	0
LMO4	-0.822	9.92	27.138	0	0
SPCS3	-0.935	20.639	41.399	0	0
KMT2E	-1.3	39.845	66.982	1.13099e-41	9.19938e-41
PEF1	-0.789	8.653	25.786	0	0
SDHD	-0.83	13.506	32.072	0	0
AC243960.1	-0.848	13.645	32.004	0	0
CALCOCO2	-0.823	12.277	30.179	0	0
ATP5F1A	-1.052	26.669	49.713	0	0
GRB2	-0.949	21.563	42.65	0	0
KCNAB2	-0.826	12.251	30.179	0	0
PHIP	-0.848	13.24	31.125	0	0
NAP1L4	-0.825	12.999	31.362	0	0
DNAJC15	-0.843	14.925	33.728	0	0
PRRC2B	-0.798	6.651	23.15	0	0
SEC11A	-1.121	30.077	54.883	0	0
DNAJC7	-0.804	10.782	28.354	0	0
RAB27A	-0.827	12.758	30.754	0	0
COPB2	-0.783	6.094	22.406	0	0
HP1BP3	-0.995	24.604	46.502	0	0
BX284668.5	-0.785	3.155	18.993	0	0
GABARAPL2	-0.937	21.475	43.055	0	0
ST3GAL1	-0.807	9.084	26.124	0	0
CTDSP1	-0.796	9.223	26.259	0	0
DDX3X	-0.902	18.396	37.682	0	0
GPR141	-0.795	7.83	24.502	0	0
NFAT5	-0.788	5.042	21.021	0	0
PFKP	-0.771	4.32	20.243	0	0
RPN1	-0.971	23.553	45.15	0	0
DDX50	-0.779	6.74	23.15	0	0
UBE3A	-0.795	9.337	26.326	0	0
PARP15	-0.813	10.604	27.813	0	0
HUWE1	-0.776	5.803	21.933	0	0
PSMA7	-1.424	46.826	75.025	6.68643e-38	4.93751e-37
OGA	-0.822	12.974	30.889	0	0
LINC00861	-0.915	20.448	40.385	0	0
KMT2C	-0.805	8.552	25.177	0	0
PRKD2	-0.77	3.712	19.432	0	0
SLC35A4	-0.771	4.536	20.345	0	0
TACC1	-0.786	8.793	25.515	0	0
SNX17	-0.881	18.497	38.222	0	0
TMEM179B	-0.882	18.992	39.067	0	0
ATF7IP	-0.8	9.679	26.394	0	0
SETD5	-0.765	4.523	20.345	0	0
SRSF1	-0.8	11.491	28.76	0	0
RCC1	-0.776	8.146	24.839	0	0
SEPT2	-0.879	18.13	37.682	0	0
TRIM21	-0.764	4.32	20.074	0	0
MINOS1	-1.036	26.783	50.321	0	0
DCXR	-0.96	23.502	44.745	0	0
PPHLN1	-0.792	9.895	26.8	0	0
PML	-0.773	6.563	22.643	0	0
RAD21	-0.91	20.41	40.588	0	0
TTC1	-0.766	7.716	24.164	0	0
MRPS18C	-0.78	9.249	26.022	0	0
CYB5B	-0.776	9.236	25.989	0	0
SYNCRIP	-0.797	11.922	29.402	0	0
ENSA	-1.069	28.899	52.721	1.4013e-45	1.26117e-44
TMED9	-1.122	31.116	55.999	6.02558e-44	5.24086e-43
PLEKHG3	-0.766	3.611	19.162	0	0
KIR3DL1	-0.846	8.032	24.028	0	0
SFT2D2	-0.776	6.119	22.034	0	0
SYNGR2	-0.854	17.408	36.499	0	0
EIF3I	-0.926	21.893	42.717	0	0
GTF3C6	-0.811	13.746	31.531	0	0
MT2A	-1.301	57.279	80.095	3.79853e-35	2.58322e-34
ABCF1	-0.788	9.515	26.09	0	0
MTSS1	-0.797	8.641	25.042	0	0
PSD4	-0.766	4.536	20.108	0	0
ACAA1	-0.807	13.544	31.362	0	0
GNB1	-0.771	8.07	24.434	0	0
BDP1	-0.802	11.479	28.456	0	0
BRK1	-1.261	37.033	64.211	7.01102e-40	5.44025e-39
HLA-C	-0.213	99.62	99.932	2.69208e-33	1.72606e-32
NPRL2	-0.82	14.19	32.072	0	0
DUSP23	-0.779	11.022	28.185	0	0
SPG11	-0.766	6.132	22.001	0	0
DDX60	-0.774	3.712	19.06	0	0
PPP2R1A	-0.96	23.933	45.691	0	0
SLC1A5	-0.767	2.977	18.283	0	0
SUMF2	-0.792	12.239	29.706	0	0
PSTPIP1	-0.826	15.33	33.728	0	0
ITGAM	-0.846	16.724	35.215	0	0
ARRDC1	-0.769	9.426	26.022	0	0
RAB10	-0.768	8.539	24.907	0	0
MCL1	-0.94	23.274	43.697	0	0
MTG1	-0.77	8.501	24.772	0	0
KDELR1	-0.799	13.962	31.936	0	0
NUMA1	-0.762	6.918	22.913	0	0
DEDD2	-0.754	7.424	23.589	0	0
CD44	-0.879	19.03	38.087	0	0
FUBP1	-0.764	6.93	22.879	0	0
PRKCSH	-0.79	11.77	28.962	0	0
ARL2	-0.749	3.446	18.79	0	0
CEP78	-0.842	16.432	34.64	0	0
FLOT2	-0.81	14.481	32.308	0	0
C6orf48	-0.761	6.056	21.764	0	0
UGP2	-0.787	12.264	29.368	0	0
DHPS	-0.772	10.503	27.239	0	0
CYCS	-1.132	33.105	57.925	3.55019e-41	2.85247e-40
YIPF4	-0.744	6.297	22.102	0	0
BRD4	-0.752	6.905	22.778	0	0
DNPEP	-0.745	7.488	23.454	0	0
CD164	-1.181	35.462	60.73	1.70569e-39	1.31099e-38
WAC	-0.757	9.236	25.617	0	0
PRPF40A	-0.876	19.815	39.54	0	0
PSENEN	-0.766	11.415	28.422	0	0
NSD3	-0.815	15.609	33.829	0	0
NDUFC2	-0.772	11.339	28.219	0	0
EIF3E	-1.036	28.95	51.774	2.67648e-43	2.27991e-42
ACIN1	-0.767	10.136	26.563	0	0
IL32	-0.634	59.141	64.211	6.87197e-34	4.47964e-33
GTF2H5	-0.741	7.386	23.15	0	0
CIAO1	-0.775	12.416	29.605	0	0
CASP4	-0.877	20.36	40.149	0	0
YARS	-0.78	12.467	29.402	0	0
MIR4435-2HG	-0.79	14.266	31.903	0	0
C19orf12	-0.733	3.94	19.06	0	0
ATP6AP1	-0.794	14.925	33.052	0	0
TGFBR2	-0.74	4.586	19.838	0	0
SEPHS2	-0.736	5.347	20.75	0	0
ASNA1	-0.789	14.798	32.917	0	0
ATP6V1E1	-0.737	8.121	24.13	0	0
THUMPD1	-0.765	11.288	28.016	0	0
ATP2A3	-0.744	7.285	22.947	0	0
MAN1A2	-0.738	7.5	23.217	0	0
NEDD9	-0.742	6.613	22.136	0	0
SKAP1	-1.102	32.522	56.539	3.55011e-40	2.77517e-39
ARHGEF2	-0.73	2.8	17.675	0	0
RBMS1	-0.747	8.527	24.434	0	0
RAB11B	-0.867	20.525	40.284	0	0
PIP4K2A	-0.739	7.019	22.643	0	0
PRPF6	-0.747	8.983	25.008	0	0
SZRD1	-0.797	15.127	32.917	0	0
USO1	-0.734	4.46	19.5	0	0
SDAD1	-0.739	8.717	24.704	0	0
SMC1A	-0.728	5.511	20.75	0	0
PRPF8	-0.758	10.946	27.442	0	0
VAMP8	-1.339	46.041	72.66	1.86595e-34	1.24367e-33
LLPH	-0.735	8.159	24.028	0	0
IRAK4	-0.767	12.365	29.233	0	0
CDC25B	-0.773	11.871	28.388	0	0
PPM1G	-0.872	20.93	40.96	0	0
VAMP2	-0.94	24.693	45.522	0	0
TMEM147	-0.755	11.719	28.456	0	0
FDPS	-0.796	15.786	33.66	0	0
UBR4	-0.724	4.7	19.77	0	0
RBM23	-0.742	8.957	24.975	0	0
ARF3	-0.723	5.929	21.19	0	0
NRROS	-0.725	6.221	21.595	0	0
MYD88	-0.751	11.339	27.813	0	0
PDCD6IP	-0.762	11.871	28.489	0	0
PRMT2	-1.086	32.776	56.303	2.43332e-39	1.86277e-38
ZBTB38	-0.777	13.265	30.247	0	0
ZNF22	-0.762	11.479	27.982	0	0
DNAJB14	-0.778	13.898	31.125	0	0
SMARCA2	-0.755	10.212	26.293	0	0
GMIP	-0.718	3.94	18.79	0	0
STIP1	-0.732	7.019	22.339	0	0
NT5C	-0.913	23.54	44.238	0	0
LRPAP1	-0.852	20.233	39.845	0	0
KDM2A	-0.753	10.63	26.8	0	0
TNFAIP8	-0.74	8.869	24.535	0	0
TMED5	-0.759	11.555	27.881	0	0
SELENOF	-1.003	27.936	50.558	6.00176e-42	4.93313e-41
ZFC3H1	-0.736	8.514	24.197	0	0
VPS4A	-0.728	9.654	25.786	0	0
CAPZB	-1.353	46.902	73.775	1.9748e-33	1.2708e-32
CYBC1	-0.838	19.65	38.729	0	0
GNAS	-0.8	15.773	33.153	0	0
IFIT2	-0.73	12.631	29.098	0	0
RC3H1	-0.726	6.791	22.102	0	0
ITGB1	-0.962	27.176	47.854	1.05097e-42	8.81417e-42
PPP2R5E	-0.735	9.73	25.786	0	0
PPP1CA	-1.393	51.615	78.236	2.32767e-32	1.44707e-31
BORCS7	-0.732	6.943	22.136	0	0
TNIK	-0.731	7.526	22.913	0	0
RBM42	-0.748	13.29	30.314	0	0
CCL3	-0.803	9.287	24.468	0	0
GLIPR2	-0.986	27.974	50.051	1.80361e-41	1.4614e-40
ELOVL1	-0.787	16.28	34.201	0	0
OCIAD1	-0.866	21.538	41.365	0	0
ZCCHC17	-0.72	7.893	23.386	0	0
SDF2L1	-0.84	20.005	38.797	0	0
S100A9	-0.767	2.293	16.627	0	0
MAPKAPK3	-0.709	6.892	22.136	0	0
VPS36	-0.734	10.288	26.259	0	0
SLC25A11	-0.708	8.248	23.792	0	0
TBCA	-1.016	28.823	52.146	1.86455e-40	1.47284e-39
CCT6A	-0.766	14.633	31.869	0	0
EIF4G1	-0.721	5.08	19.872	0	0
COX17	-0.928	25.162	46.232	1.23314e-43	1.06078e-42
PNPLA2	-0.783	15.9	33.66	0	0
MECP2	-0.724	9.388	25.144	0	0
ARHGAP4	-0.818	18.941	37.715	0	0
SPOP	-0.71	6.677	21.798	0	0
XIAP	-0.715	2.977	17.405	0	0
BOD1L1	-0.724	4.485	19.128	0	0
NDUFS7	-0.843	20.512	40.216	0	0
SRPRA	-0.772	14.709	31.936	0	0
TNRC6C	-0.711	2.977	17.405	0	0
PSMC4	-0.753	14.05	31.227	0	0
IGSF8	-0.703	4.447	19.094	0	0
RAD9A	-0.707	4.586	19.229	0	0
CD79B	-0.714	4.143	18.689	0	0
DOCK10	-0.715	7.285	22.339	0	0
TTC14	-0.734	10.655	26.529	0	0
PREB	-0.692	6.474	21.494	0	0
GNG5	-1.364	45.901	74.079	2.55312e-32	1.58302e-31
CD226	-0.714	7.564	22.677	0	0
ATXN2L	-0.707	6.829	21.832	0	0
TRDC	-0.921	26.733	46.333	9.1757e-42	7.48363e-41
TALDO1	-0.758	15.343	32.849	0	0
SET	-0.982	28.354	50.558	6.54014e-40	5.08048e-39
ODF3B	-0.709	3.446	17.776	0	0
GATD3B	-0.694	2.762	17.033	0	0
HNRNPA3	-1.26	41.632	67.793	2.42201e-33	1.55527e-32
AKR1B1	-0.742	13.607	30.348	0	0
TNFRSF14	-0.933	25.858	47.144	7.29656e-42	5.97654e-41
MIER1	-0.759	14.418	31.193	0	0
PPM1M	-0.698	7.817	23.082	0	0
EIF2S3	-0.772	16.052	33.66	0	0
NECAP2	-0.7	9.109	24.603	0	0
PSMD7	-0.901	23.717	44.779	1.16308e-43	1.00193e-42
SENP6	-0.715	8.337	23.521	0	0
RAP1GAP2	-0.714	9.591	25.076	0	0
ODF2L	-0.714	7.298	22.203	0	0
HELZ	-0.748	13.24	29.774	0	0
COPS5	-0.741	13.518	30.112	0	0
ZBTB7A	-0.701	5.207	19.838	0	0
LAMTOR2	-0.74	13.924	30.787	0	0
KHDRBS1	-0.727	11.808	28.016	0	0
SMIM29	-0.736	13.354	30.078	0	0
EPRS	-0.703	5.334	19.804	0	0
RTF2	-0.759	15.583	32.849	0	0
VIM	-1.277	53.11	76.918	1.46766e-30	8.69578e-30
SHKBP1	-0.787	18.041	36.262	0	0
RAP1A	-0.876	23.375	43.562	1.16308e-43	1.00193e-42
NUCB1	-0.909	25.035	45.759	5.78736e-42	4.76441e-41
DUT	-0.779	16.407	33.559	0	0
PPP1R7	-0.781	17.433	35.654	0	0
PARVG	-0.725	12.53	28.692	0	0
MRPS16	-0.69	6.398	21.122	0	0
SF3A2	-0.765	16.356	33.93	0	0
CSNK2A1	-0.695	7.627	22.609	0	0
ZC3H13	-0.715	9.135	24.4	0	0
SAFB	-0.709	7.171	21.899	0	0
GPS1	-0.708	10.959	26.8	0	0
ACTG1	-0.699	89.598	97.161	2.46116e-28	1.36068e-27
ETS1	-0.803	18.852	36.871	0	0
C19orf25	-0.69	6.867	21.697	0	0
CSNK1A1	-0.816	20.056	38.797	0	0
GCC2	-0.77	15.507	32.443	0	0
SNRPN	-0.775	17.281	35.046	0	0
AC119396.1	-0.696	2.433	16.424	0	0
TEX264	-0.752	15.989	33.322	0	0
APEH	-0.694	8.603	23.69	0	0
ANAPC16	-1.187	38.667	64.346	3.81122e-33	2.42663e-32
ANXA1	-1.349	55.796	80.703	1.52192e-29	8.76589e-29
PSMB4	-0.703	9.908	25.313	0	0
AL365205.1	-0.679	2.8	16.83	0	0
SLA	-0.738	13.721	30.28	0	0
TIMM8B	-0.691	10.174	25.718	0	0
CYB561D2	-0.758	16.534	34.201	0	0
CCDC28B	-0.679	3.408	17.438	0	0
HERC6	-0.702	2.762	16.661	0	0
FRYL	-0.701	7.424	22.102	0	0
PRR5L	-0.686	5.08	19.331	0	0
AAMP	-0.688	9.363	24.569	0	0
METAP2	-0.702	11.2	26.8	0	0
RFC1	-0.726	12.898	28.76	0	0
PYCR2	-0.671	3.649	17.641	0	0
EWSR1	-0.94	27.379	48.969	1.80037e-38	1.3498e-37
GRSF1	-0.731	14.785	31.396	0	0
DR1	-0.716	13.468	29.774	0	0
MFSD10	-0.834	21.563	40.791	4.48416e-44	3.89561e-43
EIF3J	-0.683	6.449	20.885	0	0
SLU7	-0.699	9.984	25.177	0	0
CCAR1	-0.705	10.364	25.515	0	0
GDI1	-0.692	9.629	24.806	0	0
ANP32B	-1.004	31.116	53.768	1.19208e-35	8.23976e-35
MRPL34	-0.717	13.48	29.638	0	0
ATF4	-0.723	13.582	29.571	0	0
ZNF600	-0.73	14.443	30.821	0	0
HDAC7	-0.679	3.801	17.675	0	0
SEC62	-0.932	27.29	48.631	4.10204e-38	3.0494e-37
PPP2R2B	-0.706	10.478	25.651	0	0
PDCD5	-0.729	14.925	31.599	0	0
ZNF107	-0.677	3.231	17.067	0	0
NCOA1	-0.683	5.435	19.567	0	0
HECTD1	-0.701	12.479	28.523	0	0
B4GALT3	-0.675	8.159	22.913	0	0
TNFSF10	-0.684	5.017	19.027	0	0
OS9	-0.741	16.28	33.39	0	0
TRAPPC5	-0.678	10.072	25.346	0	0
KANSL1	-0.685	7.386	21.933	0	0
TOX4	-0.688	10.845	26.225	0	0
BAZ1B	-0.676	4.32	18.249	0	0
LMAN1	-0.707	12.353	28.016	0	0
MCTS1	-0.665	7.842	22.474	0	0
ADRB2	-0.693	10.959	26.293	0	0
ZBTB8OS	-0.733	15.267	31.869	0	0
MRPS31	-0.68	4.181	18.013	0	0
CCM2	-0.687	9.641	24.569	0	0
NCAM1	-0.676	7.551	22.068	0	0
CD2BP2	-0.687	11.022	26.36	0	0
COMMD4	-0.675	9.413	24.4	0	0
TRIR	-1.096	35.424	59.615	1.05195e-32	6.60606e-32
UBAC2	-0.705	13.442	29.469	0	0
TRADD	-0.666	7.627	22.102	0	0
HSD17B10	-0.67	9.958	25.11	0	0
ZDHHC24	-0.68	9.971	25.008	0	0
NDUFV1	-0.885	25.352	45.928	1.23681e-38	9.30255e-38
IL10RB	-0.647	3.028	16.661	0	0
RFXANK	-0.668	8.083	22.575	0	0
SSBP3	-0.685	7.475	21.73	0	0
ERGIC2	-0.661	7.348	21.764	0	0
AK2	-0.675	9.35	24.164	0	0
HNRNPA2B1	-1.168	73.47	92.16	1.3765e-26	7.21996e-26
OARD1	-0.663	4.992	18.858	0	0
KIF5B	-0.836	23.058	42.447	1.22567e-40	9.71824e-40
HNRNPC	-1.232	43.532	69.314	1.09745e-29	6.36239e-29
GPR108	-0.677	9.958	24.839	0	0
CCNT1	-0.672	8.337	22.879	0	0
NEDD8	-1.125	36.133	61.237	8.86304e-32	5.42202e-31
TROVE2	-0.764	18.852	36.702	1.4013e-45	1.26117e-44
KLF13	-0.662	6.233	20.311	0	0
PLEKHA1	-0.691	10.807	25.752	0	0
TXNDC17	-0.668	10.237	25.313	0	0
BISPR	-0.682	6.588	20.514	0	0
SNRPD3	-0.947	28.506	50.693	1.62242e-35	1.11777e-34
FKBP11	-0.966	29.735	51.943	8.49704e-35	5.71395e-34
CKLF	-0.806	22.197	40.994	3.52006e-41	2.82933e-40
TDG	-0.662	9.033	23.724	0	0
KRCC1	-0.665	4.612	18.249	0	0
FNTA	-0.658	5.714	19.635	0	0
APOBR	-0.671	3.117	16.56	0	0
PSMA3-AS1	-0.665	8.26	22.677	0	0
SERPINB1	-0.994	32.751	54.241	3.30461e-33	2.11108e-32
PLEKHB2	-0.662	6.018	19.905	0	0
DNASE2	-0.65	6.309	20.345	0	0
HNRNPD	-0.694	12.974	28.591	0	0
SNX20	-0.654	3.699	17.236	0	0
ATXN7L3B	-0.662	6.626	20.615	0	0
SQSTM1	-1.02	33.257	55.931	9.62466e-33	6.06034e-32
TNIP2	-0.652	7.703	22.068	0	0
ENY2	-0.791	21.158	39.473	4.19829e-42	3.47522e-41
BUB3	-0.8	21.741	40.351	2.23619e-41	1.80636e-40
NMT1	-0.657	4.878	18.554	0	0
ZMAT2	-0.724	16.584	33.356	0	0
HERC1	-0.668	7.437	21.595	0	0
RASSF4	-0.68	9.35	23.859	0	0
EGLN2	-0.643	4.409	18.08	0	0
CCT7	-0.79	21.158	39.473	6.17132e-42	5.0706e-41
KLHDC3	-0.645	6.436	20.446	0	0
PIAS1	-0.692	13.088	28.861	0	0
DYNC1H1	-0.722	15.672	31.903	0	0
PNKP	-0.66	8.337	22.643	0	0
CDK12	-0.657	7.12	21.19	0	0
LSM14A	-0.793	21.373	40.149	2.63724e-41	2.12543e-40
ZZEF1	-0.651	4.105	17.641	0	0
USP33	-0.67	9.008	23.454	0	0
STAG2	-0.672	8.793	23.082	0	0
ARID1B	-0.652	4.65	18.249	0	0
TMED4	-0.771	19.916	37.682	4.09179e-43	3.46821e-42
EFCAB14	-0.662	7.893	22.034	0	0
KRIT1	-0.652	4.156	17.641	0	0
LGALS1	-1.041	62.866	79.284	2.70968e-26	1.40622e-25
ZFAND6	-0.663	10.592	25.549	0	0
LPCAT1	-0.703	14.19	30.01	0	0
LPP	-0.656	7.323	21.325	0	0
HNRNPR	-0.855	25.212	45.218	4.8757e-37	3.5142e-36
C11orf21	-0.682	12.213	27.307	0	0
MUS81	-0.642	4.004	17.405	0	0
PSMD2	-0.686	14.076	29.909	0	0
SNRPG	-0.995	31.56	54.444	1.31516e-32	8.23928e-32
VHL	-0.645	6.499	20.345	0	0
AIP	-0.803	22.324	41.467	1.82812e-39	1.40407e-38
CDK11B	-0.668	11.162	26.022	0	0
PSMD3	-0.643	8.527	22.812	0	0
PRDM2	-0.658	5.727	19.297	0	0
ME2	-0.65	4.434	17.81	0	0
TAF3	-0.655	6.284	19.973	0	0
MINDY2	-0.646	4.764	18.249	0	0
MCTP2	-0.684	12.936	28.253	0	0
CPT1A	-0.639	4.092	17.472	0	0
PRMT1	-0.709	16.318	32.849	0	0
SLC38A10	-0.645	4.586	17.979	0	0
CCDC107	-0.791	21.766	40.52	8.39554e-40	6.49784e-39
HLA-E	-0.298	97.39	99.189	7.7776e-25	3.84321e-24
ZNF292	-0.689	13.556	29.03	0	0
SMIM7	-0.649	10.642	25.448	0	0
CERS2	-0.641	7.184	21.088	0	0
SKAP2	-0.653	7.412	21.223	0	0
KIAA2026	-0.642	4.206	17.54	0	0
RNASEH2C	-0.724	17.42	33.93	1.4013e-45	1.26117e-44
RPUSD3	-0.635	7.437	21.359	0	0
RAB37	-0.724	17.509	33.93	1.4013e-45	1.26117e-44
YY1	-0.658	10.503	25.11	0	0
IDH3G	-0.685	14.95	31.092	0	0
PSMC5	-0.857	25.415	45.59	4.43257e-36	3.1056e-35
ADGRG5	-0.646	5.613	19.06	0	0
PHACTR4	-0.645	4.599	17.945	0	0
ATF6B	-0.74	18.751	36.026	2.17201e-43	1.85812e-42
CNOT4	-0.65	9.565	23.927	0	0
MED11	-0.633	1.888	14.836	0	0
CCT2	-0.724	18.054	34.978	2.38221e-44	2.08793e-43
ZNF148	-0.645	7.893	21.865	0	0
EMG1	-0.626	1.039	13.89	0	0
BCL11B	-0.647	2.204	15.14	0	0
RABGAP1L	-0.699	15.647	31.463	0	0
RBM5	-0.646	7.247	21.021	0	0
IMPDH1	-0.635	7.108	20.852	0	0
BIN2	-1.356	49.854	77.188	1.94708e-26	1.01445e-25
CREB1	-0.643	6.436	19.973	0	0
TTC38	-1.124	38.794	63.062	7.04994e-29	3.97372e-28
PTPN2	-0.73	18.32	34.91	9.66896e-44	8.33773e-43
FPGS	-0.636	6.854	20.547	0	0
SPAG7	-0.684	15.013	30.956	0	0
SNRPE	-0.723	18.447	35.857	3.74147e-43	3.17674e-42
YAF2	-0.641	6.943	20.615	0	0
GNPAT	-0.629	7.868	21.798	0	0
ISY1	-0.631	5.676	19.094	0	0
SYTL2	-0.64	7.31	21.054	0	0
OTUD6B-AS1	-0.65	10.718	25.279	0	0
VPS35	-0.631	5.182	18.418	0	0
MRPS34	-0.743	20.094	37.715	2.01074e-40	1.58653e-39
XRN2	-0.72	18.257	34.978	5.46506e-43	4.61307e-42
BRD9	-0.629	5.41	18.723	0	0
OFD1	-0.731	18.852	35.586	3.4514e-42	2.86257e-41
GAB3	-0.634	6.385	19.804	0	0
ERBIN	-0.646	7.462	21.021	0	0
FAM129A	-0.634	3.89	16.931	0	0
IFIT5	-0.632	4.675	17.844	0	0
MED15	-0.677	14.494	29.976	0	0
EXOSC1	-0.626	7.209	20.852	0	0
TMEM140	-0.637	1.799	14.532	0	0
HOXB2	-0.63	5.207	18.418	0	0
ITGB1BP1	-0.699	17.585	34.235	1.03696e-43	8.94028e-43
UBA52	-0.712	86.19	95.573	6.85001e-24	3.27059e-23
BTN3A3	-0.643	8.184	21.865	0	0
SQOR	-0.621	6.195	19.601	0	0
EOMES	-0.638	4.637	17.709	0	0
RASA2	-0.71	17.725	34.235	2.2701e-43	1.938e-42
TAPBPL	-0.636	9.578	23.657	0	0
DHRS3	-0.627	6.398	19.804	0	0
SDHC	-0.694	17.142	33.457	3.08286e-44	2.69049e-43
RAB27B	-0.63	5.537	18.756	0	0
NDUFA7	-0.618	2.876	15.681	0	0
MPLKIP	-0.623	5.08	18.182	0	0
ANKHD1	-0.62	4.485	17.54	0	0
MITD1	-0.629	7.64	21.223	0	0
PIN1	-0.731	20.018	37.546	8.87902e-40	6.86698e-39
JAGN1	-0.612	6.347	19.703	0	0
TARS	-0.619	4.713	17.709	0	0
CLTA	-0.74	20.271	37.715	2.23406e-39	1.7121e-38
TANK	-0.614	6.994	20.48	0	0
SEC31A	-0.635	9.87	23.826	0	0
SP140L	-0.639	11.39	25.853	0	0
WDR82	-0.622	5.486	18.587	0	0
AP2S1	-0.8	23.781	43.089	2.15439e-35	1.47654e-34
ST6GAL1	-0.627	2.927	15.58	0	0
U2AF2	-0.658	13.265	28.118	0	0
AP2M1	-0.856	26.492	46.536	3.59669e-33	2.29211e-32
NDUFA11	-0.763	21.779	40.182	4.0863e-37	2.94826e-36
SPTLC2	-0.619	5.967	19.06	0	0
FKBP8	-0.807	24.021	43.089	4.88622e-35	3.30797e-34
SCP2	-1.005	33.397	56.235	3.32487e-29	1.89485e-28
HADHB	-0.617	7.209	20.547	0	0
FIBP	-0.67	15.837	31.7	2.8026e-45	2.52234e-44
RALBP1	-0.62	5.017	17.945	0	0
ZNF638	-0.617	7.83	21.291	0	0
PHF20L1	-0.624	8.729	22.44	0	0
HPCAL1	-0.621	8.59	22.271	0	0
SLC52A2	-0.602	5.156	18.182	0	0
CTSA	-0.614	9.591	23.623	0	0
HADHA	-0.684	16.952	33.018	3.06884e-43	2.61342e-42
PHB2	-0.758	22.412	40.284	2.53673e-36	1.79041e-35
DOCK2	-0.621	7.576	20.953	0	0
CCT8	-0.685	17.129	33.288	6.67018e-43	5.62061e-42
HDAC2	-0.617	8.704	22.305	0	0
ITCH	-0.624	8.843	22.406	0	0
CDK13	-0.621	4.624	17.438	0	0
AC068775.1	-0.633	2.775	15.309	0	0
TUT7	-0.617	6.829	20.041	0	0
ARHGAP10	-0.632	5.967	18.925	0	0
ATXN10	-0.654	14.494	29.571	0	0
RNF44	-0.62	7.893	21.223	0	0
SAFB2	-0.619	8.945	22.508	0	0
MRPS5	-0.619	10.123	24.028	0	0
LARS	-0.611	6.461	19.5	0	0
HIKESHI	-0.609	8.628	22.203	0	0
TRAFD1	-0.611	6.499	19.534	0	0
NUB1	-0.695	17.839	33.694	2.2708e-41	1.83361e-40
ATP1A1	-0.619	9.084	22.677	0	0
LINC02384	-0.645	12.809	27.171	0	0
EBLN3P	-0.613	9.008	22.643	0	0
N4BP1	-0.615	4.232	16.864	0	0
SYS1	-0.6	6.537	19.703	0	0
PGLS	-0.693	18.13	34.437	1.24245e-40	9.84013e-40
TIAL1	-0.675	16.964	32.883	2.27711e-42	1.8961e-41
CFAP298	-0.6	4.852	17.607	0	0
NDUFS2	-0.649	14.646	29.774	0	0
SRSF11	-1.035	36.615	59.48	2.84389e-27	1.51619e-26
NUDT5	-0.603	6.563	19.601	0	0
PIH1D1	-0.621	11.263	25.448	0	0
RSRC1	-0.607	4.434	17.1	0	0
ADA	-0.615	10.516	24.535	0	0
CARD11	-0.611	8.197	21.629	0	0
PPIG	-0.738	21.449	38.56	2.08129e-36	1.4739e-35
TMEM126B	-0.604	8.032	21.392	0	0
STX10	-0.605	10.288	24.265	0	0
ORMDL1	-0.652	14.798	29.909	0	0
SMARCA4	-0.604	3.256	15.715	0	0
TNFAIP8L2	-0.609	0.938	13.113	0	0
NDUFA8	-0.589	6.715	19.804	0	0
TMBIM6	-1.277	49.563	75.431	3.95291e-24	1.90157e-23
LMAN2	-0.969	32.446	54.951	1.63116e-28	9.06321e-28
ATRAID	-0.732	21.259	38.729	2.72674e-36	1.92323e-35
GSAP	-0.642	12.682	26.969	0	0
DDX23	-0.604	5.41	18.182	0	0
CXCR1	-0.604	1.495	13.721	0	0
CGGBP1	-0.626	11.39	25.38	0	0
GNB2	-0.786	23.565	42.481	6.66374e-34	4.34525e-33
FNBP4	-0.766	23.147	41.23	2.10218e-34	1.3967e-33
IL16	-0.717	20.436	37.377	3.80388e-37	2.74732e-36
SMARCC2	-0.609	8.691	22.102	0	0
RICTOR	-0.607	7.69	20.885	0	0
VPS16	-0.605	7.614	20.818	0	0
PHF14	-0.598	4.295	16.898	0	0
CABIN1	-0.608	3.978	16.492	0	0
PRDX4	-0.586	5.841	18.689	0	0
SPTAN1	-0.624	9.895	23.42	0	0
ARAF	-0.6	7.576	20.784	0	0
UPF3B	-0.606	7.855	21.054	0	0
SHARPIN	-0.617	11.618	25.718	0	0
SIRT2	-0.629	13.303	27.881	0	0
GDI2	-0.696	19.03	35.181	1.16506e-38	8.77858e-38
TXN2	-0.64	14.671	29.841	1.4013e-45	1.26117e-44
ARF6	-0.703	19.511	36.364	7.73841e-38	5.70633e-37
TCEA1	-0.879	29.279	50.152	9.38711e-30	5.44845e-29
ZNHIT1	-0.761	23.033	41.433	4.16814e-34	2.74112e-33
TENT5A	-0.628	11.276	25.144	0	0
COA6	-0.595	4.802	17.405	0	0
NUP50	-0.597	4.08	16.56	0	0
PIK3CD	-0.602	5.815	18.52	0	0
SEC13	-0.627	14.202	29.165	0	0
MAP4	-0.607	6.537	19.365	0	0
DAP3	-0.621	11.732	25.786	0	0
AC016831.7	-0.638	13.29	27.644	0	0
EPN1	-0.582	6.487	19.398	0	0
CCL4	-1.244	56.759	81.007	7.38013e-23	3.39302e-22
PARP8	-0.748	22.628	39.98	2.42372e-34	1.60629e-33
TAF1D	-0.758	23.476	41.467	1.65536e-33	1.06752e-32
VOPP1	-0.62	12.619	26.935	0	0
TMPO	-0.597	5.828	18.486	0	0
RAB35	-0.591	3.991	16.391	0	0
SDHA	-0.639	14.583	29.537	4.2039e-45	3.78351e-44
MAD1L1	-0.622	12.137	26.124	0	0
KIAA1551	-0.652	15.089	29.841	2.94273e-44	2.57839e-43
PDAP1	-0.707	20.525	37.614	3.6535e-36	2.56744e-35
TOR2A	-0.583	5.511	18.182	0	0
ZCRB1	-0.601	9.565	22.981	0	0
RTP4	-0.597	1.951	14.025	0	0
EPB41	-0.618	10.541	24.028	0	0
AKR1C3	-0.661	15.596	30.348	3.85357e-43	3.26923e-42
RING1	-0.584	5.967	18.689	0	0
POLR2F	-0.672	18.371	34.606	1.49767e-38	1.12405e-37
ARHGAP27	-0.59	4.789	17.236	0	0
CHMP1A	-0.602	11.377	25.38	0	0
NFATC2IP	-0.598	4.067	16.391	0	0
AGGF1	-0.587	8.032	21.156	0	0
TTC3	-0.625	11.757	25.549	0	0
ANKRD17	-0.592	2.775	14.937	0	0
BCL9L	-0.603	6.791	19.567	0	0
PPP1R15A	-0.906	35.221	54.005	6.82138e-27	3.60392e-26
GTF2F1	-0.594	9.882	23.454	0	0
RTCB	-0.589	8.07	21.122	0	0
PHF1	-0.632	13.987	28.726	1.4013e-45	1.26117e-44
EXOG	-0.586	3.953	16.323	0	0
OSTM1	-0.583	7.513	20.514	0	0
PRELID1	-1.116	40.834	65.123	7.54394e-25	3.73038e-24
VPS72	-0.586	6.487	19.196	0	0
LRCH4	-0.585	2.242	14.329	0	0
TXN	-0.822	27.062	46.739	3.15692e-30	1.85429e-29
TTC16	-0.601	2.952	15.073	0	0
SUPT6H	-0.595	5.321	17.776	0	0
U2SURP	-0.782	24.832	43.393	9.26757e-32	5.66785e-31
YIF1A	-0.576	6.613	19.365	0	0
COA4	-0.582	5.625	18.148	0	0
VPS13C	-0.649	15.444	30.112	7.18866e-43	6.0452e-42
OSBPL5	-0.611	11.517	25.414	0	0
FAM192A	-0.582	6.588	19.297	0	0
REX1BD	-0.923	31.319	53.025	9.46027e-28	5.1306e-27
UBE2N	-0.706	20.702	37.58	2.6645e-35	1.82142e-34
CRLF3	-0.59	6.715	19.365	0	0
PHYKPL	-0.592	9.375	22.609	0	0
PSMD11	-0.589	11.593	25.549	0	0
CD247	-0.95	78.259	92.734	3.20833e-21	1.40456e-20
TRIM5	-0.587	2.192	14.126	0	0
RTF1	-0.635	15.773	31.058	1.40536e-41	1.14223e-40
BCAP31	-1.074	37.299	61.676	3.09174e-25	1.55324e-24
SLC38A1	-0.69	19.764	36.161	5.19683e-36	3.63141e-35
SMIM37	-0.599	11.403	25.11	0	0
EIF2AK1	-0.591	9.755	23.116	0	0
ORAI1	-0.575	6.208	18.756	0	0
CHCHD1	-0.567	5.993	18.554	0	0
SARNP	-0.586	10.351	23.859	0	0
HGS	-0.575	5.739	18.216	0	0
TRIP12	-0.582	5.194	17.54	0	0
OXLD1	-0.581	7.64	20.379	0	0
PQBP1	-0.607	13.012	27.171	0	0
ARAP2	-0.608	10.085	23.285	0	0
SSRP1	-0.571	7.158	19.872	0	0
AL390728.5	-0.586	1.166	12.944	0	0
PDIA6	-0.85	29.9	49.307	4.71853e-28	2.58697e-27
PPP4R3B	-0.601	11.656	25.313	0	0
PLEKHJ1	-0.65	17.357	32.95	1.37946e-38	1.03644e-37
SBNO1	-0.583	6.195	18.621	0	0
DOCK11	-0.572	4.726	16.931	0	0
MDH1	-0.683	19.904	36.566	3.47319e-35	2.36426e-34
IER3IP1	-0.606	14.494	29.402	4.68034e-43	3.96007e-42
TARDBP	-0.57	2.509	14.397	0	0
CALM3	-0.976	34.499	57.08	1.11506e-25	5.67903e-25
FOXN2	-0.582	7.665	20.277	0	0
STIM1	-0.577	7.348	19.973	0	0
MLEC	-0.565	5.22	17.506	0	0
PGM1	-0.573	6.943	19.5	0	0
NSD1	-0.598	9.249	22.17	0	0
PDE6D	-0.567	6.867	19.432	0	0
LAP3	-0.659	18.269	33.761	4.6753e-37	3.37092e-36
PARP4	-0.579	4.738	16.864	0	0
SMPD1	-0.57	5.803	18.148	0	0
MTIF3	-0.583	7.475	20.041	0	0
SUCLG1	-0.595	12.302	26.09	0	0
MRPS26	-0.574	8.615	21.528	0	0
SETD3	-0.584	6.36	18.621	0	0
SUPT20H	-0.575	6.069	18.351	0	0
HEXDC	-0.572	6.208	18.587	0	0
PITPNB	-0.576	6.525	18.892	0	0
RRP1B	-0.572	5.841	18.114	0	0
UNC45A	-0.57	3.953	15.918	0	0
ESYT1	-0.577	5.625	17.742	0	0
CCDC12	-0.824	27.708	47.955	2.99882e-28	1.65316e-27
CARD8	-0.577	7.83	20.412	0	0
THOC7	-0.605	14.152	28.388	3.8816e-43	3.29165e-42
MYO9B	-0.578	5.283	17.405	0	0
CHCHD10	-0.564	5.651	17.911	0	0
RDH11	-0.566	4.612	16.627	0	0
ASH1L	-0.587	9.236	22.102	0	0
UCHL5	-0.589	11.732	25.144	0	0
OSTC	-0.693	20.968	37.851	3.02334e-33	1.93391e-32
RRAGA	-0.568	7.994	20.649	0	0
RNH1	-0.681	20.448	37.141	1.02303e-33	6.6319e-33
TMX1	-0.594	13.227	27.307	8.40779e-45	7.42688e-44
AC004687.1	-0.597	11.314	24.535	0	0
CUTA	-1.103	40.188	64.65	2.08016e-23	9.74209e-23
CDIPT	-0.562	4.599	16.627	0	0
DGLUCY	-0.572	6.043	18.216	0	0
YIPF3	-0.573	11.542	25.11	0	0
CYTOR	-0.642	17.167	32.41	1.54719e-37	1.13101e-36
GOLPH3	-0.575	8.907	21.697	0	0
PSMD4	-0.681	20.512	37.209	2.11034e-33	1.35637e-32
CASP8	-0.691	21.297	38.087	1.11586e-32	7.00321e-32
NDUFB8	-0.561	5.638	17.81	0	0
AURKAIP1	-0.782	26.15	45.556	9.25311e-29	5.1878e-28
CERS4	-0.56	5.372	17.438	0	0
SPG7	-0.563	7.057	19.466	0	0
NORAD	-0.576	7.095	19.398	0	0
SREK1	-0.582	9.743	22.609	0	0
EIF2S1	-0.555	6.854	19.229	0	0
YTHDF2	-0.63	16.888	31.936	8.13715e-38	5.99408e-37
CMKLR1	-0.577	2.319	13.89	0	0
CHTF8	-0.555	5.676	17.776	0	0
PLPBP	-0.557	6.005	18.182	0	0
MDM4	-0.574	8.438	21.054	0	0
SECISBP2	-0.591	12.378	25.955	0	0
KPNA6	-0.574	2.952	14.6	0	0
DHX36	-0.579	11.326	24.738	0	0
YWHAQ	-1.004	36.602	59.446	4.46404e-24	2.14256e-23
C1orf123	-0.561	9.603	22.541	0	0
VPS26C	-0.555	8.311	20.987	0	0
RABEP1	-0.563	5.309	17.303	0	0
PPP4R3A	-0.563	6.221	18.385	0	0
UQCRC2	-0.617	16.09	30.686	1.03089e-38	7.77877e-38
POLD4	-0.761	25.402	43.832	5.28372e-29	2.98938e-28
ETFA	-0.607	15.368	29.875	7.92046e-40	6.13239e-39
CDC5L	-0.572	8.349	20.784	0	0
ZBTB20	-0.561	6.537	18.756	0	0
TGFB1	-0.918	32.459	54.208	3.1415e-25	1.57786e-24
GMCL1	-0.559	6.208	18.317	0	0
SNRNP27	-0.558	6.918	19.196	0	0
DENR	-0.6	14.202	28.185	8.94589e-42	7.30469e-41
SUN2	-0.695	21.576	38.087	7.98602e-32	4.88976e-31
PDCD10	-0.599	14.887	29.199	2.54491e-40	2.00202e-39
HDDC2	-0.659	19.79	35.823	1.64212e-33	1.05931e-32
USP11	-0.576	12.137	25.684	0	0
URM1	-0.584	13.176	27.07	1.20512e-43	1.03696e-42
PSMD13	-0.655	19.688	35.722	1.53325e-33	9.89687e-33
SIGLEC7	-0.587	5.461	17.202	0	0
PUM2	-0.565	6.791	18.892	0	0
KIAA0040	-0.568	2.192	13.619	0	0
MRPS12	-0.566	12.226	25.955	1.4013e-45	1.26117e-44
TRG-AS1	-0.575	9.388	22.102	0	0
H2AFY	-0.568	10.731	23.758	0	0
SNX5	-0.584	12.695	26.225	1.4013e-44	1.23314e-43
SMC3	-0.568	9.87	22.677	0	0
FAM78A	-0.561	2.268	13.721	0	0
RARRES3	-1.243	62.828	85.434	5.19859e-20	2.18771e-19
TNFSF14	-0.559	3.433	15.039	0	0
TIPRL	-0.575	11.491	24.67	0	0
RNF34	-0.551	3.725	15.377	0	0
ACTR1A	-0.565	11.428	24.738	0	0
SHOC2	-0.569	10.452	23.352	0	0
ERICH1	-0.585	13.29	26.935	4.94658e-43	4.18288e-42
PFDN1	-0.575	12.619	26.191	1.82169e-44	1.59748e-43
AK3	-0.55	5.815	17.776	0	0
RASGRP1	-0.552	4.042	15.715	0	0
UBA1	-0.548	7.158	19.398	0	0
ZDHHC12	-0.553	8.489	21.021	0	0
IFIH1	-0.561	4.295	15.951	0	0
COMMD8	-0.56	10.731	23.792	0	0
CARHSP1	-0.568	10.858	23.758	0	0
ZBTB16	-0.56	5.841	17.742	0	0
DMAC1	-0.546	4.776	16.526	0	0
PDCD2	-0.563	9.071	21.629	0	0
AP3B1	-0.557	9.261	21.899	0	0
MRPL18	-0.567	12.251	25.617	5.60519e-45	5.04467e-44
TINF2	-0.612	17.078	32.004	4.23497e-36	2.9711e-35
KIR2DL3	-0.622	14.608	27.78	2.1368e-40	1.68411e-39
KLHDC4	-0.566	9.603	22.237	0	0
RAB2A	-0.823	29.114	48.868	4.96322e-26	2.56121e-25
BIN1	-0.686	21.842	37.918	6.338e-31	3.78395e-30
CASP8AP2	-0.56	2.901	14.295	0	0
DDX39B	-0.555	10.06	22.812	0	0
LRBA	-0.569	9.147	21.629	0	0
MAX	-0.631	17.953	33.018	8.87585e-35	5.96488e-34
FARSA	-0.544	4.751	16.424	0	0
ERP44	-0.614	17.154	32.038	1.00148e-35	6.92918e-35
FAM217B	-0.553	5.777	17.607	0	0
MARS	-0.539	6.373	18.317	0	0
PRKDC	-0.566	8.729	21.054	0	0
PUF60	-0.709	23.464	41.061	3.65008e-29	2.07794e-28
ARL6IP6	-0.548	7.07	19.094	0	0
TMEM160	-0.719	24.123	41.974	1.21469e-28	6.77237e-28
PWP1	-0.575	14.088	28.016	1.90474e-40	1.50403e-39
RNASEH2B	-0.565	11.339	24.265	0	0
EHMT1	-0.554	7.804	19.939	0	0
LYSMD2	-0.545	6.981	18.993	0	0
SF1	-0.921	34.803	55.999	1.59836e-23	7.52244e-23
RANBP2	-0.56	9.933	22.541	0	0
USP34	-0.565	11.479	24.468	0	0
LAG3	-0.59	6.474	18.182	0	0
PSMC3	-0.609	17.015	31.869	1.58793e-35	1.09508e-34
DPY30	-0.55	9.287	21.798	0	0
IL17RA	-0.548	2.635	13.924	0	0
DGKD	-0.556	8.552	20.818	0	0
PARP12	-0.549	7.614	19.635	0	0
CHST2	-0.558	5.232	16.83	0	0
TFAM	-0.556	10.908	23.758	0	0
CARS	-0.534	5.309	16.999	0	0
KAT6B	-0.548	8.463	20.683	0	0
PLCG2	-0.54	6.753	18.689	0	0
CEP57	-0.555	11.048	23.893	0	0
PJA2	-0.553	8.717	20.953	0	0
NONO	-0.629	18.979	34.37	7.8277e-33	4.94807e-32
GLS	-0.549	3.471	14.802	0	0
MYCBP	-0.535	3.573	14.937	0	0
EMC8	-0.539	3.991	15.377	0	0
ERLEC1	-0.568	12.758	25.989	2.20424e-42	1.83682e-41
HNRNPA0	-1.014	38.059	61.271	4.51643e-22	2.02174e-21
CAND1	-0.55	8.856	21.088	0	0
CFDP1	-0.547	8.362	20.48	0	0
LIMD2	-1.185	65.058	86.718	6.36954e-19	2.57506e-18
ATP6V1D	-0.533	5.017	16.526	0	0
SBK1	-0.546	2.23	13.349	0	0
ALG3	-0.524	4.384	15.782	0	0
VAV1	-0.535	5.828	17.438	0	0
GNG2	-1.142	48.777	72.322	4.85774e-20	2.04795e-19
ZNF800	-0.6	16.128	30.078	4.97896e-36	3.48147e-35
NCOA3	-0.546	2.851	13.991	0	0
DCTN2	-0.555	12.188	25.245	3.22299e-43	2.74234e-42
TMEM87A	-0.567	13.354	26.698	1.09457e-40	8.68853e-40
NDE1	-0.543	7.437	19.297	0	0
STMN1	-0.577	7.513	19.094	0	0
LRRC47	-0.526	4.624	16.053	0	0
FHL3	-0.541	5.537	17.033	0	0
UBE2G2	-0.548	11.25	24.096	2.8026e-45	2.52234e-44
MED29	-0.529	4.206	15.512	0	0
UBTF	-0.546	5.385	16.796	0	0
ZKSCAN1	-0.543	3.459	14.633	0	0
FDFT1	-0.623	19.296	34.505	1.04811e-31	6.40443e-31
ECHDC1	-0.533	8.235	20.277	0	0
MRPL14	-0.54	8.945	21.021	0	0
SLC39A1	-0.525	3.598	14.802	0	0
IDH3B	-0.565	13.911	27.442	3.66797e-39	2.7907e-38
SMAP1	-0.606	17.775	32.477	2.77752e-33	1.77981e-32
HERC2	-0.54	6.753	18.385	0	0
COPE	-1.005	37.4	60.493	1.08224e-21	4.80174e-21
DCTPP1	-0.52	4.422	15.715	0	0
LRIF1	-0.547	3.319	14.397	0	0
ZNF585A	-0.529	3.471	14.6	0	0
SLC16A3	-0.532	3.75	14.904	0	0
MLX	-0.532	8.565	20.547	0	0
DENND4C	-0.533	6.55	18.148	0	0
PDIA4	-0.579	15.495	29.233	4.76568e-36	3.33566e-35
KIF2A	-0.589	16.888	31.159	4.97635e-34	3.25906e-33
DNAJC8	-0.761	27.303	45.86	3.1854e-25	1.59877e-24
EIF4G3	-0.537	4.308	15.478	0	0
TBC1D1	-0.532	3.788	14.904	0	0
DECR1	-0.573	15.457	29.3	6.08655e-36	4.24046e-35
ZGPAT	-0.524	6.943	18.587	0	0
FAM120A	-0.528	3.459	14.532	0	0
[truncated: 8,641 more rows]

## Sheet: Table S8 B cells
Supplementary Table S8. List of the highly significant DE genes in B cells between children with mild and moderate COVID-19 vs adults with severe and critical COVID-19.
	log2FC	percentage	percentage_other	mwu_pval	mwu_qval
FTH1	2.254	99.304	93.169	0	0
CD74	1.544	99.975	99.557	0	0
EIF1	1.512	99.776	98.387	0	0
H3F3B	1.801	98.061	93.58	0	0
PTMA	1.26	99.876	98.261	0	0
PCBP2	2.085	91.099	78.874	0	0
FAU	0.966	99.652	98.703	0	0
ZFP36	2.798	85.853	67.774	0	0
GADD45B	3.232	78.071	47.407	0	0
NACA	0.947	98.483	97.343	0	0
FTL	1.206	98.782	95.731	0	0
IER2	2.242	85.803	71.126	0	0
EEF1D	0.952	96.867	95.13	0	0
HSP90AB1	1.215	87.991	86.085	0	0
ACTB	1.248	98.458	96.237	0	0
JUNB	1.995	91.919	83.966	0	0
NFKBIA	1.92	87.544	79.538	0	0
PFDN5	1.031	95.748	93.106	0	0
UBC	0.691	95.748	96.837	0	0
FOS	2.578	79.14	62.524	0	0
UBB	1.034	87.071	84.63	0	0
HLA-DPA1	1.487	96.619	90.354	0	0
PPDPF	1.611	75.286	63.852	0	0
HLA-DMA	1.594	82.447	70.588	0	0
PCBP1	2.24	58.528	32.29	0	0
CD83	2.655	64.794	36.243	0	0
RBM3	1.218	80.905	74.288	0	0
HLA-DRA	1.643	98.856	90.164	0	0
LAPTM5	1.441	96.619	88.077	0	0
CD69	2.36	78.046	55.44	0	0
COMMD6	1.129	81.179	77.767	0	0
EZR	1.139	77.872	74.541	0	0
SH3BGRL3	0.903	82.049	81.562	0	0
HNRNPA1	0.79	94.654	92.726	0	0
YWHAZ	0.785	87.046	86.528	0	0
B2M	0.386	99.901	99.81	0	0
TMSB10	0.552	99.08	98.798	0	0
COX4I1	0.591	91.372	91.145	0	0
BTF3	0.586	91.745	91.524	0	0
DNAJB1	2.131	48.558	23.023	0	0
PABPC1	0.623	92.989	92.979	0	0
DNAJA1	1.694	58.951	45.414	0	0
HINT1	0.678	85.728	84.82	0	0
CDKN1A	2.262	44.107	17.299	0	0
TUBB4B	1.86	51.666	31.404	0	0
HLA-DPB1	1.466	95.549	85.073	0	0
HLA-DRB1	1.073	94.978	92.188	0	0
RGS2	2.123	39.533	11.417	0	0
LYN	1.871	44.679	19.734	0	0
TUBA1A	1.627	61.611	45.319	0	0
EEF1A1	0.495	99.776	99.62	0	0
RHOA	0.425	80.93	84.377	0	0
CIRBP	0.699	87.742	87.666	0	0
SRSF3	1.035	64.968	60.848	0	0
DAZAP2	0.715	80.457	80.867	0	0
HLA-DQB1	1.052	81.875	76.945	0	0
HERPUD1	1.109	68.225	60.342	0	0
FXYD5	0.542	80.408	81.815	0	0
SAP18	0.652	65.888	66.161	0	0
EEF1B2	0.487	96.196	95.731	0	0
NPM1	0.426	87.817	89.121	0	0
HLA-DRB5	1.042	77.225	74.447	0	0
IFRD1	1.512	46.469	30.835	0	0
SERTAD1	1.609	35.878	14.579	0	0
TAGLN2	0.546	77.548	79.538	0	0
ARPC3	0.154	86.574	91.651	0	0
YPEL5	1.199	57.484	48.134	0	0
CALM1	0.291	76.554	81.151	0	0
SARAF	0.308	82.471	88.077	0	0
COTL1	1.298	48.483	37.381	0	0
SRSF7	0.423	74.043	78.748	0	0
SUMO2	0.236	74.441	79.443	0	0
RBM8A	0.733	58.454	56.736	0	0
RHOH	0.935	60.94	56.167	0	0
DDX5	0.204	89.16	93.96	0	0
HSPA8	0.387	71.78	75.395	0	0
ZFAS1	0.636	73.371	73.182	0	0
LSM7	0.375	65.465	69.545	0	0
SRP14	0.125	79.463	84.503	0	0
HNRNPDL	0.263	81.477	86.085	0	0
YBX1	0.355	70.487	73.087	0	0
SYNGR2	0.275	70.114	75.585	0	0
SAT1	0.319	71.482	76.597	0	0
RSL24D1	0.684	54.525	53.131	0	0
OSER1	1.121	38.886	26.407	0	0
EIF1B	0.683	59.697	59.013	0	0
CD37	1.018	98.682	94.023	1.4013e-45	1.26117e-44
NR4A1	1.237	22.054	3.7	0	0
BZW1	0.874	47.364	41.429	0	0
SLC2A3	1.136	33.789	19.323	0	0
ATP5F1E	-0.011	87.22	92.789	7.31646e-40	5.61937e-39
SNX2	0.534	65.714	65.876	7.0122e-40	5.39338e-39
SLC25A5	0.254	63.302	67.805	1.31992e-39	1.00693e-38
ATP5MC2	-0.05	81.129	88.33	5.31182e-38	3.83234e-37
TMA7	0.019	78.817	85.326	6.04549e-38	4.35146e-37
HIF1A	0.984	40.428	31.72	0	0
RACK1	0.232	98.011	98.071	3.47489e-37	2.444e-36
CD55	0.731	50.895	48.102	2.0679e-41	1.678e-40
NR4A2	1.107	31.825	18.564	0	0
PPP1R15A	0.586	70.413	70.683	9.54664e-35	6.15558e-34
EIF5A	0.073	68.921	75.522	1.346e-32	8.05205e-32
DUSP2	1.099	30.582	17.615	0	0
ATP5MG	0.044	76.38	82.163	2.36568e-31	1.36113e-30
UBXN1	0.232	65.316	70.778	3.19752e-30	1.76886e-29
SMDT1	0.087	61.959	69.924	4.85902e-30	2.66812e-29
ODC1	0.889	34.883	26.312	3.83297e-41	3.08817e-40
KLF10	0.978	27.524	16.097	0	0
PNRC1	0.471	54.401	55.598	1.63307e-28	8.54465e-28
DDIT3	0.891	29.687	18.627	1.42932e-43	1.24575e-42
SLC25A3	0.236	59.224	62.302	2.54995e-27	1.27741e-26
MORF4L1	0.265	56.688	61.259	3.78819e-27	1.88325e-26
TNF	0.938	18.623	5.092	0	0
DUSP1	0.816	84.684	78.273	7.40049e-25	3.40186e-24
PTP4A1	0.863	31.726	23.466	3.63402e-37	2.55175e-36
EIF3K	-0.052	71.556	78.621	4.05113e-23	1.74421e-22
BHLHE40	0.835	15.714	2.498	0	0
MAPK1IP1L	0.548	46.022	45.319	9.22412e-27	4.5261e-26
NCL	-0.014	66.335	74.636	5.57282e-23	2.38981e-22
MS4A1	0.866	82.944	72.897	2.36974e-22	9.93858e-22
PRR7	0.868	21.631	10.152	0	0
C12orf57	0.189	60.542	66.509	1.00185e-22	4.25476e-22
HNRNPK	-0.095	65.863	75.933	1.4749e-21	6.00444e-21
SNHG15	0.763	33.913	27.546	2.8533e-30	1.5825e-29
EMP3	-0.013	67.902	76.154	2.82715e-21	1.13635e-20
ID3	0.854	25.833	15.149	4.20506e-39	3.15211e-38
CCNL1	0.067	60.567	69.703	1.86711e-21	7.56399e-21
LIMD2	0.011	84.436	90.07	1.49509e-20	5.87131e-20
DDX3Y	0.768	18.598	6.578	0	0
TAGAP	0.599	52.561	49.399	1.04147e-22	4.41954e-22
WASHC1	0.794	25.186	15.307	4.86472e-38	3.51802e-37
HSPE1	0.411	46.967	48.071	6.87988e-23	2.94095e-22
BTG2	0.381	50.995	54.649	6.10596e-22	2.51767e-21
SNRPA1	0.583	41.522	39.627	1.76286e-24	7.996e-24
SBDS	0.577	42.143	40.291	1.40424e-23	6.15922e-23
HMGN1	-0.097	67.056	76.376	1.72676e-19	6.5333e-19
BCL2A1	0.765	24.117	14.263	2.49826e-36	1.70207e-35
MAP3K8	0.596	42.392	39.595	2.33754e-22	9.80545e-22
RABGGTB	0.679	35.654	31.214	8.47021e-25	3.88943e-24
CFL1	-0.184	85.231	92.505	8.494e-18	3.02258e-17
CCNI	-0.112	80.706	88.046	2.55437e-17	8.93324e-17
SKP1	-0.148	63.7	74.383	1.3407e-17	4.73256e-17
TGIF1	0.71	16.932	6.325	0	0
TSC22D3	0.668	91.596	87.097	2.43838e-16	8.25805e-16
RBM38	0.726	18.772	8.982	9.19021e-40	7.03842e-39
CSRNP1	0.649	32.148	26.913	8.54613e-23	3.63806e-22
TRBC2	0.424	46.096	44.719	5.13754e-18	1.84281e-17
SF1	0.041	64.048	72.391	1.14917e-15	3.81274e-15
RGS16	0.794	15.987	6.072	4.2039e-45	3.92364e-44
RGS1	0.702	16.733	6.736	1.77404e-42	1.48776e-41
HSPA1B	0.748	17.752	8.191	3.43787e-39	2.58783e-38
AES	0.36	47.936	50.38	6.80837e-17	2.34863e-16
EEF2	-0.065	91.149	95.351	1.27236e-14	4.07459e-14
HSP90AA1	-0.25	70.388	82.29	9.59138e-15	3.08713e-14
GTF2B	0.615	32.77	28.906	1.04268e-20	4.12172e-20
SRRM1	0.064	56.763	63.947	2.94781e-15	9.64364e-15
NXT1	0.678	27.723	21.727	1.92886e-23	8.42541e-23
TRAF4	0.699	26.305	19.386	1.59481e-24	7.24903e-24
PSME1	-0.273	72.899	83.017	1.11384e-13	3.45494e-13
ZFP36L1	0.377	53.63	52.53	4.60493e-14	1.44734e-13
AREG	0.648	15.937	6.863	8.37719e-37	5.80474e-36
LAMTOR5	0.199	46.668	52.498	3.40295e-14	1.07379e-13
PLK2	0.603	11.487	2.024	0	0
SNX9	0.619	24.54	18.438	2.80891e-21	1.12944e-20
PIM3	0.675	23.645	17.521	8.76899e-22	3.59781e-21
ARPC2	-0.319	69.891	80.708	1.35717e-11	3.9002e-11
PAIP2	0.238	46.619	51.044	1.75109e-12	5.21452e-12
TUBA1B	0.233	50.572	53.416	4.49019e-12	1.31601e-11
RHOG	0.365	39.209	40.639	3.11368e-13	9.50614e-13
MED10	0.233	45.276	49.684	3.00959e-12	8.87141e-12
SNHG8	0.121	54.351	60.974	4.25892e-11	1.20241e-10
UXT	-0.102	55.022	64.738	5.63281e-11	1.58304e-10
SS18L2	0.512	31.079	29.096	1.51477e-14	4.83864e-14
S1PR1	0.6	21.855	15.591	1.06874e-19	4.07227e-19
CD99	0.201	43.237	46.964	1.0352e-11	2.9909e-11
CHMP1B	0.577	27.772	23.877	1.19993e-15	3.9787e-15
SYPL1	0.306	40.328	40.417	7.12563e-12	2.07431e-11
GRASP	0.523	11.735	3.827	5.7627e-36	3.87951e-35
CALM2	-0.096	56.962	66.698	9.29211e-10	2.48961e-09
HMGN2	-0.054	74.963	81.657	3.39344e-09	8.90582e-09
ATP6V0C	-0.145	55.669	65.75	1.53139e-09	4.0671e-09
RNF138	0.501	27.275	23.624	2.63792e-14	8.35323e-14
MARCKSL1	0.536	22.327	16.603	5.35981e-17	1.85607e-16
COX7C	-0.19	83.839	90.417	5.88443e-09	1.52757e-08
EIF3H	-0.199	59.175	70.114	2.94786e-09	7.75343e-09
CXCR5	0.486	20.487	14.137	7.24225e-18	2.58441e-17
CLK1	0.372	38.041	38.836	7.39159e-11	2.06627e-10
GPBP1	0.318	40.477	42.631	2.33945e-10	6.42142e-10
ZNF331	0.555	20.363	14.643	2.46908e-17	8.64059e-17
ARRDC2	0.508	14.62	7.622	3.53351e-24	1.58537e-23
GLUL	0.503	16.733	10.089	9.94887e-21	3.93713e-20
MAP1LC3B	0.179	43.461	49.557	1.19905e-09	3.19707e-09
BUD31	0.299	38.488	41.05	8.4706e-10	2.27205e-09
UBE2D3	-0.334	60.741	73.909	7.02692e-08	1.74829e-07
NR4A3	0.437	7.708	0.569	0	0
SUMO3	0.435	31.004	30.044	1.80796e-10	4.98098e-10
RUBCNL	0.337	33.913	32.005	8.14876e-10	2.18709e-09
HIGD2A	-0.089	49.254	57.812	7.77347e-08	1.93046e-07
BCL7B	0.5	24.416	21.252	5.35081e-12	1.56591e-11
IL10RA	0.486	21.482	16.856	1.97388e-13	6.07018e-13
ZC3H12A	0.468	16.062	10.373	3.63263e-17	1.26426e-16
DNAJB6	0.431	29.637	28.431	4.94149e-10	1.33727e-09
ILF2	0.075	43.337	49.526	6.89631e-08	1.71639e-07
EIF4A3	0.446	27.101	25.079	1.6422e-10	4.53126e-10
BCL3	0.445	9.771	3.637	4.17497e-26	2.00205e-25
HBP1	0.423	26.057	23.877	1.07409e-09	2.87029e-09
CALHM6	0.285	35.853	35.389	7.63268e-08	1.89659e-07
IFNGR2	0.162	42.765	48.008	5.43884e-07	1.30712e-06
SYF2	0.087	45.177	52.34	1.0125e-06	2.40809e-06
RASGEF1B	0.408	13.252	7.653	3.54082e-17	1.2331e-16
CMTM6	0.203	40.428	44.655	5.72381e-07	1.37361e-06
IRF2BP2	0.445	24.341	22.011	1.56439e-09	4.15421e-09
PMAIP1	0.378	29.836	28.115	2.85411e-08	7.22027e-08
CAPG	0.34	29.96	28.21	3.12509e-08	7.8891e-08
GAPDH	-0.056	71.532	76.249	7.77993e-06	1.77507e-05
ELOB	-0.303	54.724	66.003	4.62881e-06	1.06673e-05
RNMT	0.33	33.69	34.978	2.38181e-07	5.80387e-07
MED30	0.399	26.156	24.447	1.33424e-08	3.40735e-08
TUBB2A	0.378	8.976	3.447	1.50392e-22	6.34692e-22
CBLL1	0.399	16.435	11.986	1.16967e-11	3.37262e-11
PCGF5	0.383	26.43	25.142	1.13718e-07	2.80497e-07
CKS2	0.413	19.269	15.75	1.0855e-09	2.90042e-09
ARL4A	0.326	30.01	29.001	5.03581e-07	1.21172e-06
JUN	0.043	83.615	87.476	6.08938e-05	0.000132989
IFIT2	0.352	13.973	9.013	2.24787e-12	6.66439e-12
RAN	-0.275	59.423	69.703	5.69191e-05	0.000124574
EIF1AY	0.324	17.23	12.492	4.18736e-10	1.13733e-09
HES1	0.33	6.489	1.392	3.76291e-27	1.87112e-26
CDKN2D	0.344	18.623	15.085	1.11426e-08	2.85438e-08
PFN1	-0.447	82.72	93.327	0.000216103	0.000456318
DBI	-0.099	45.724	55.598	8.98831e-05	0.000194584
ZBTB1	0.386	20.811	18.501	1.45867e-07	3.58323e-07
GABARAPL2	-0.011	43.386	52.119	0.000100984	0.000217784
PHACTR1	0.327	19.294	16.003	1.33417e-07	3.28411e-07
HNRNPH3	0.083	41.223	47.565	0.000107065	0.000230414
IFITM3	0.311	6.191	1.423	1.47997e-24	6.73838e-24
WTAP	0.313	29.612	31.151	1.7315e-05	3.88473e-05
EIF4G2	-0.215	50.249	61.322	0.000278584	0.000584243
ARID5A	0.375	16.211	13.093	2.74231e-08	6.94397e-08
LAPTM4A	0.171	35.728	40.607	9.13244e-05	0.000197645
MMD	0.324	10.641	6.452	4.2536e-12	1.24769e-11
MYL12B	-0.236	52.362	64.769	0.000416459	0.000864219
PMS2	0.335	10.791	6.61	7.25861e-12	2.1116e-11
LST1	0.287	6.315	1.771	1.37257e-21	5.59311e-21
REL	0.062	49.801	53.384	0.000378519	0.000787993
PTS	0.386	15.664	12.619	4.0565e-08	1.01986e-07
ZFY	0.276	6.415	2.024	1.03003e-19	3.92894e-19
ID1	0.285	4.948	0.506	3.01915e-28	1.56112e-27
BBC3	0.281	7.509	3.257	8.78318e-16	2.92356e-15
APH1A	-0.088	45.301	55.123	0.000680826	0.00139494
ZFAND2A	0.353	20.065	18.216	4.06541e-06	9.39305e-06
HOPX	0.276	6.987	2.72	1.38952e-16	4.7492e-16
NINJ1	0.335	8.578	4.554	5.58976e-13	1.6917e-12
AMD1	0.308	26.007	26.154	6.35183e-05	0.000138567
SF3B6	0.007	40.08	47.09	0.000656858	0.00134609
GPSM3	-0.261	59.175	70.968	0.00163815	0.00326025
RSRC2	0.047	41.77	49.557	0.00100031	0.0020188
SLC2A1	0.303	15.564	12.745	9.81603e-07	2.33563e-06
GPR183	0.305	21.88	20.272	3.86008e-05	8.52711e-05
G3BP2	0.179	34.809	38.868	0.000721302	0.00147045
MRPL54	0.031	38.936	45.699	0.00114669	0.00230861
GNLY	0.259	4.898	0.949	9.84203e-22	4.02579e-21
SMAD7	0.254	4.426	0.474	5.05203e-25	2.33578e-24
DUSP10	0.26	6.539	2.72	1.19996e-14	3.84674e-14
SEPT7	-0.203	52.138	63.631	0.0028621	0.00559127
SOD2	0.323	23.396	23.276	0.00012525	0.00026805
NFKBID	0.26	24.739	23.972	0.000198773	0.000420178
FAM107B	0.315	18.175	16.192	2.35866e-05	5.26656e-05
NDUFA4	-0.36	57.956	69.039	0.00424704	0.00819425
TENT5C	0.18	30.93	30.582	0.000801193	0.0016284
NR1H2	0.18	32.571	36.781	0.00135001	0.00270831
C9orf16	-0.038	40.403	48.64	0.00301696	0.00588366
NGRN	0.303	19.617	18.469	0.000102557	0.000221067
TNFSF9	0.223	4.848	1.233	5.84633e-18	2.09426e-17
CCL5	0.231	5.569	2.024	1.10557e-14	3.54837e-14
CMPK1	0.324	21.208	20.841	0.000244471	0.000513552
ATF3	0.274	7.708	4.364	4.90893e-10	1.32929e-09
GYPC	0.014	38.115	45.035	0.00382648	0.00740938
CD1C	0.238	10.368	7.211	3.0118e-07	7.31747e-07
ITGB2-AS1	0.235	12.904	9.994	6.15777e-06	1.41154e-05
SOX4	0.297	13.028	10.5	8.92341e-06	2.02951e-05
TNFAIP3	0.321	23.918	24.383	0.000901836	0.00182434
AL662899.2	0.199	4.401	1.012	1.31608e-17	4.65024e-17
UTY	0.216	9.1	5.977	1.24236e-07	3.06198e-07
SEMA7A	0.221	6.514	3.416	6.57077e-10	1.76952e-09
TUBA1C	0.278	15.49	13.631	0.000127702	0.000273026
NUAK2	0.274	17.529	16.192	0.000365419	0.000760942
HSPA2	0.202	3.68	0.506	2.68974e-19	1.00812e-18
KBTBD2	0.256	11.487	8.982	1.19708e-05	2.70773e-05
BLOC1S1	0.22	26.902	28.463	0.00400242	0.00773336
PFKFB3	0.204	5.122	2.182	3.34013e-11	9.46487e-11
LYST	0.18	23.769	23.846	0.00362847	0.00703481
ITGB2	0.241	24.739	25.269	0.00482059	0.0092834
EGR1	0.206	7.086	4.269	1.51345e-07	3.71606e-07
HRK	0.184	5.768	2.941	4.15555e-09	1.08675e-08
NPIPB4	0.177	4.053	1.202	1.85261e-13	5.70295e-13
MGAT4A	0.214	9.647	7.147	1.56921e-05	3.52835e-05
CRIP2	0.182	4.873	2.056	1.08447e-10	3.01358e-10
VCPKMT	0.215	23.521	24.004	0.00509519	0.00977811
ACSM3	0.202	5.669	2.941	7.02602e-09	1.81757e-08
CCL4	0.202	3.879	1.107	2.36939e-13	7.26263e-13
WASF1	0.182	4.649	1.961	2.2957e-10	6.30293e-10
C1orf52	0.263	19.12	18.88	0.0034333	0.00666363
KLF11	0.177	4.451	1.771	1.04607e-10	2.9091e-10
CD68	0.196	6.464	3.985	6.93074e-07	1.65826e-06
NAMPT	0.276	14.346	13.093	0.00157529	0.00313747
NAF1	0.232	10.318	8.349	0.00020669	0.000436656
PER1	0.201	9.1	7.052	0.000136513	0.000291285
ESAM	0.157	2.735	0.316	1.63765e-15	5.40678e-15
CXCL16	0.159	4.028	1.708	5.09351e-09	1.32673e-08
SCO2.1	0.147	3.68	1.36	7.5021e-10	2.01604e-09
ZBTB10	0.179	9.05	7.147	0.000365591	0.000761226
SNAI1	0.143	2.81	0.506	2.22639e-13	6.83695e-13
HLA-DQA2	0.386	10.89	9.488	0.00161421	0.00321319
SOCS1	0.181	9.373	7.559	0.000681353	0.00139589
C9orf72	0.168	7.161	5.155	0.000102734	0.000221382
SYNJ2	0.177	6.788	4.839	0.000115412	0.000247982
MTRNR2L12	0.138	3.605	1.486	2.08091e-08	5.29035e-08
ARMH1	0.156	6.091	4.111	4.97765e-05	0.000109275
BRI3	0.143	4.202	2.119	4.47954e-07	1.08043e-06
RRM2B	0.183	10.791	9.298	0.00298361	0.00582073
TCP11L2	0.164	11.387	9.899	0.00403252	0.00778943
CA2	0.153	4.351	2.372	2.23972e-06	5.24289e-06
NKG7	0.155	4.102	2.119	1.22031e-06	2.89434e-06
AF213884.3	0.145	5.395	3.51	5.00118e-05	0.000109769
GADD45G	0.122	2.113	0.19	4.26252e-13	1.29621e-12
DUSP6	0.128	3.257	1.36	1.45347e-07	3.57166e-07
GPR18	0.13	8.578	7.052	0.00481309	0.00926977
GABARAPL1	0.119	2.685	1.075	7.75295e-07	1.84924e-06
DUSP4	0.097	1.79	0.158	2.41656e-11	6.88582e-11
ZC3H11B	0.096	1.89	0.316	1.05216e-09	2.81236e-09
PDE3B	0.11	2.71	1.17	3.0604e-06	7.11297e-06
MAP3K7CL	0.093	2.213	0.696	1.86128e-07	4.55352e-07
NPIPB11	0.094	2.586	1.075	2.88896e-06	6.72467e-06
DNAJC25-GNG10	0.086	1.74	0.221	5.23336e-10	1.41519e-09
GPR146	0.087	1.542	0.127	4.15912e-10	1.12995e-09
SMN2	0.11	2.959	1.581	8.65746e-05	0.000187554
BX284668.6	0.099	2.461	1.107	1.83582e-05	4.11278e-05
IRS2	0.107	4.848	3.605	0.00443222	0.00854312
GNG3	0.094	3.481	2.151	0.00060408	0.00124112
APBB2	0.092	2.611	1.328	0.000105836	0.000227838
METRNL	0.082	1.74	0.506	1.54925e-06	3.65841e-06
CCL4L2	0.087	1.392	0.158	1.43962e-08	3.67299e-08
ZDHHC19	0.092	2.934	1.739	0.000734989	0.00149723
RNF144B	0.086	3.729	2.562	0.0036625	0.00709761
FAM111B	0.123	3.829	2.72	0.00499238	0.00958766
RND1	0.103	3.008	1.866	0.00137277	0.00275322
PHLDA1	0.077	1.442	0.285	3.85959e-07	9.33096e-07
IL3RA	0.097	2.859	1.739	0.00134695	0.00270243
TSC22D1	0.075	1.442	0.348	2.13188e-06	4.99643e-06
CLEC4A	0.072	2.238	1.233	0.0012234	0.00245913
AL022328.3	0.069	2.014	1.012	0.000595601	0.00122382
AC007326.4	0.06	1.044	0.032	3.29748e-08	8.31748e-08
AC136475.2	0.063	1.815	0.822	0.000302324	0.000632858
AL136454.1	0.068	1.865	0.917	0.000732302	0.0014919
RARA-AS1	0.064	1.517	0.569	0.000117596	0.000252346
GNG11	0.061	1.169	0.221	3.80133e-06	8.79422e-06
FAM41C	0.053	0.945	0	4.25723e-08	1.06932e-07
AC012617.1	0.056	0.97	0.032	1.14629e-07	2.82713e-07
DBNDD2	0.058	1.293	0.38	4.07457e-05	8.99078e-05
SYS1-DBNDD2	0.055	0.895	0	9.66387e-08	2.39137e-07
PTGS1	0.059	1.79	0.949	0.00240796	0.00474238
HIST1H3H	0.065	1.591	0.759	0.00126614	0.0025429
HTR3A	0.057	1.865	1.044	0.00402813	0.00778234
TNFRSF21	0.052	1.019	0.19	1.44995e-05	3.26427e-05
FSCN1	0.057	1.467	0.664	0.00115906	0.00233307
NXPH4	0.047	1.243	0.474	0.000605235	0.00124326
ACKR3	0.045	0.82	0.063	4.68802e-06	1.08026e-05
AL356417.1	0.043	1.467	0.759	0.00508507	0.00975956
EGR3	0.042	0.845	0.158	8.12626e-05	0.000176312
AC011446.2	0.044	0.97	0.285	0.000398366	0.000828909
HSPA6	0.041	0.945	0.285	0.00055298	0.001137
EGR2	0.038	0.646	0	5.92778e-06	1.35954e-05
AC016745.1	0.034	0.646	0	5.92778e-06	1.35954e-05
DSP	0.039	0.696	0.063	3.60048e-05	7.96098e-05
GZMH	0.049	1.044	0.443	0.00375253	0.0072701
AC005258.1	0.034	0.597	0	1.35727e-05	3.06235e-05
LINC01686	0.033	0.572	0.032	8.1442e-05	0.000176683
CCL3L1	0.033	0.597	0.063	0.000185264	0.000392392
CCDC184	0.028	0.597	0.127	0.0014896	0.00296982
TREM1	0.026	0.497	0.032	0.000284282	0.000596076
AC008608.2	0.027	0.572	0.127	0.00216798	0.00427718
AL031710.1	0.025	0.522	0.095	0.00182442	0.00361061
AC008758.6	0.025	0.423	0	0.000252389	0.000529772
AC134669.1	0.025	0.448	0.032	0.000654184	0.00134074
ZNF703	0.022	0.497	0.095	0.00273252	0.00536734
CXCL8	0.023	0.423	0.063	0.00321775	0.00626333
COL1A1	0.02	0.348	0	0.000898472	0.00181805
AP002884.3	0.02	0.348	0	0.000898472	0.00181805
VASN	0.02	0.373	0.032	0.00231089	0.00455245
AC025580.3	0.019	0.398	0.063	0.00485117	0.00933727
TMEM74B	0.016	0.348	0.032	0.0035461	0.00687635
OBSCN-AS1	0.014	0.249	0	0.00502305	0.00964311
DGCR6	0.016	0.249	0	0.00502305	0.00964311
CXCL2	0.015	0.249	0	0.00502305	0.00964311
HLA-A	-3.939	74.416	99.684	0	0
EEF1G	-2.758	61.338	93.232	0	0
HLA-B	-0.796	98.831	99.652	0	0
TXNIP	-2.828	65.515	93.201	0	0
CD48	-2.986	24.938	74.478	0	0
DDX17	-2.822	18.076	69.133	0	0
NOP53	-2.523	43.784	83.997	0	0
CSNK2B	-2.246	13.327	56.167	0	0
IL2RG	-2.209	9.92	51.739	0	0
CYBA	-2.247	52.909	83.049	0	0
TPT1	-0.74	96.594	99.051	0	0
CD52	-1.124	85.853	94.434	0	0
POU2AF1	-2.223	21.208	60.405	0	0
RNASE6	-2.057	6.042	43.359	0	0
IFI6	-2.265	22.327	58.95	0	0
KIAA0040	-1.956	10.741	49.273	0	0
SPCS2	-2.238	25.186	62.113	0	0
SEC62	-2.337	37.22	77.324	0	0
ADAR	-2.008	17.305	56.104	0	0
RCC1	-1.89	7.31	44.118	0	0
BTN3A2	-1.837	8.379	44.845	0	0
MTDH	-2.164	30.955	66.888	0	0
RNASEK	-2.222	33.963	73.15	0	0
POU2F2	-2.02	23.297	59.867	0	0
FGD2	-1.769	8.578	43.264	0	0
HLA-C	-1.171	89.557	98.767	0	0
CD79B	-2.126	50.995	85.009	0	0
HLA-F	-2.029	29.811	67.837	0	0
TAF15	-1.746	11.387	46.395	0	0
U2AF1	-1.596	1.939	35.168	0	0
EVI2B	-1.703	12.904	47.502	0	0
P4HB	-1.984	18.2	49.178	0	0
C6orf48	-1.715	10.492	43.707	0	0
MARCH1	-1.887	14.247	46.521	0	0
RSBN1L	-1.616	11.934	45.604	0	0
DAD1	-1.882	26.33	58.792	0	0
IKZF3	-1.653	14.57	48.608	0	0
ITGB7	-1.735	10.343	40.955	0	0
VPS51	-1.591	10.94	43.833	0	0
VASP	-1.588	10.094	42.378	0	0
ECH1	-1.728	18.324	52.151	0	0
CAPZA1	-1.723	18.797	53.416	0	0
APOBEC3C	-1.579	7.31	38.552	0	0
TAPBP	-1.989	36.822	72.17	0	0
RNF213	-1.863	27.723	62.334	0	0
ITM2C	-2.094	13.078	41.967	0	0
TECR	-1.699	15.291	47.438	0	0
LRP10	-1.503	7.857	39.216	0	0
HM13	-1.861	12.929	42.315	0	0
TMED9	-1.774	18.225	48.988	0	0
DOCK8	-1.6	16.335	49.273	0	0
PARP1	-1.762	24.117	57.432	0	0
NBPF26	-1.571	5.594	36.148	0	0
ISG20	-1.605	71.059	91.271	0	0
EAF2	-1.874	30.656	63.884	0	0
LUC7L3	-1.636	18.996	51.929	0	0
JTB	-1.851	29.712	64.801	0	0
LMAN2	-1.75	18.349	47.217	0	0
SDF4	-1.606	13.824	44.655	0	0
TRAF3IP3	-1.759	26.479	60.911	0	0
AHNAK	-1.659	16.534	47.217	0	0
CANX	-1.687	14.843	44.529	0	0
PFDN6	-1.41	5.793	35.199	0	0
METTL7A	-1.444	8.255	37.856	0	0
EIF2S2	-1.624	17.628	49.114	0	0
CORO1A	-1.816	61.512	88.678	0	0
MYCBP2	-1.629	21.059	53.827	0	0
PNN	-1.662	24.739	58.159	0	0
TAP1	-1.725	25.435	57.97	0	0
LMAN1	-1.832	10.99	38.741	0	0
AKAP2	-1.424	9.398	39.247	0	0
ATP5F1A	-1.749	28.046	58.539	0	0
SAMD9L	-1.519	13.998	43.896	0	0
PTPRCAP	-1.385	75.858	93.074	0	0
MPHOSPH8	-1.608	23.794	56.641	0	0
RIPOR2	-1.713	36.549	66.856	0	0
APOBEC3G	-1.468	11.934	40.955	0	0
CAP1	-1.644	25.709	58.349	0	0
PPM1K	-1.639	27.772	59.836	0	0
TOP1	-1.599	14.943	43.264	0	0
SSR3	-1.761	13.799	40.417	0	0
CCDC69	-1.415	10.84	40.196	0	0
CLEC2D	-1.633	23.819	54.554	0	0
HAX1	-1.477	15.962	46.395	0	0
TRAPPC5	-1.413	13.799	43.548	0	0
PRKCSH	-1.442	13.227	42.758	0	0
AC119396.1	-1.468	8.478	36.97	0	0
GLG1	-1.356	7.111	35.294	0	0
ORAI2	-1.447	14.197	44.339	0	0
TMBIM4	-1.365	10.816	40.07	0	0
IFI16	-1.629	27.921	59.836	0	0
EPSTI1	-1.524	17.454	46.173	0	0
AKAP9	-1.546	18.971	50.348	0	0
FLI1	-1.435	15.067	44.908	0	0
TERF2IP	-1.458	17.056	47.66	0	0
RCSD1	-1.813	44.779	77.862	0	0
ARHGAP45	-1.389	12.531	41.809	0	0
OS9	-1.468	14.968	44.213	0	0
SRSF4	-1.42	14.943	45.161	0	0
PSMB9	-1.909	46.818	79.696	0	0
MRPS18B	-1.404	15.042	44.719	0	0
UBXN4	-1.666	27.772	58.887	0	0
FAM129C	-1.649	31.651	56.799	0	0
IGHM	-1.627	53.58	74.415	0	0
RPN2	-1.638	22.675	48.925	0	0
DERL3	-1.674	8.155	34.915	0	0
XAF1	-1.614	31.029	53.447	0	0
ZBP1	-1.57	19.17	46.996	0	0
CFLAR	-1.507	19.667	49.557	0	0
BST2	-1.717	32.994	64.453	0	0
IDH2	-1.523	12.854	39.184	0	0
FCGR2B	-1.529	22.377	52.846	0	0
MRPL20	-1.396	14.122	42.916	0	0
NDUFAF3	-1.41	14.097	42.663	0	0
ICAM2	-1.385	13.7	42.188	0	0
AKAP13	-1.423	19.493	49.684	0	0
CPNE5	-1.393	13.874	41.777	0	0
MGAT1	-1.348	7.36	34.219	0	0
NEAT1	-1.529	15.017	41.271	0	0
SEL1L3	-1.459	14.644	42.062	0	0
LENG8	-1.312	10.293	37.982	0	0
XIST	-1.316	2.113	28.368	0	0
SLC9A3R1	-1.339	7.534	33.871	0	0
IFI35	-1.42	17.156	45.636	0	0
FBL	-1.424	19.393	48.45	0	0
ARHGAP30	-1.282	9.821	36.97	0	0
DEF6	-1.271	9.523	36.433	0	0
ATP6V0E1	-1.619	31.303	63.409	0	0
NDUFA13	-1.514	22.601	51.265	0	0
OGT	-1.277	8.304	34.725	0	0
MALAT1	-0.297	100	99.779	0	0
CDK2AP2	-1.394	15.614	43.106	0	0
KDELR1	-1.439	15.714	43.548	0	0
OAS1	-1.447	20.462	48.798	0	0
TP53INP1	-1.3	6.39	32.511	0	0
EMC10	-1.246	8.727	35.452	0	0
RALY	-1.478	23.148	53.163	0	0
C4orf3	-1.719	34.262	67.647	0	0
ACADVL	-1.402	16.285	43.738	0	0
ROCK1	-1.351	17.106	45.825	0	0
OXA1L	-1.501	24.59	55.123	0	0
TCL1A	-1.714	24.291	46.711	0	0
PLCG2	-1.294	13.824	41.398	0	0
PSMA5	-1.408	17.603	45.13	0	0
PSMB10	-1.585	29.165	60.563	0	0
SLC38A10	-1.231	4.376	29.57	0	0
TCIRG1	-1.346	16.932	44.877	0	0
TMEM59	-1.57	29.339	58.982	0	0
ATRX	-1.494	26.579	57.021	0	0
BPTF	-1.282	12.954	40.133	0	0
SYNRG	-1.21	9.622	35.8	0	0
ARPC1B	-1.736	39.632	71.632	0	0
CCND3	-1.551	31.974	61.195	0	0
NAA10	-1.256	12.531	39.216	0	0
TMEM165	-1.182	6.663	32.385	0	0
SEPT6	-1.592	32.969	64.421	0	0
PNISR	-1.746	48.682	80.044	0	0
MYDGF	-1.624	17.28	40.734	0	0
GNAI2	-1.261	13.078	39.69	0	0
IKZF1	-1.356	19.543	48.008	0	0
NCOA3	-1.358	19.667	47.66	0	0
EIF5B	-1.299	12.979	39.374	0	0
XRCC5	-1.402	22.153	50.854	0	0
COPE	-1.542	32.969	59.836	0	0
MYH9	-1.367	19.766	47.913	0	0
INPP5D	-1.279	10.89	36.844	0	0
RBBP6	-1.276	15.341	42.505	0	0
EPRS	-1.215	8.279	33.491	0	0
SRPRA	-1.376	16.683	43.042	0	0
CD53	-1.773	46.445	78.463	0	0
PREB	-1.226	6.44	31.373	0	0
ANKRD44	-1.36	20.786	49.367	0	0
XBP1	-1.667	11.934	35.199	0	0
PPP3CC	-1.372	23.894	53.068	0	0
HNRNPU	-1.521	29.538	59.994	0	0
USO1	-1.184	6.067	30.93	0	0
CD27	-1.445	12.258	36.275	0	0
LSM10	-1.293	19.94	47.976	0	0
TMC8	-1.179	7.185	32.321	0	0
KDELR2	-1.43	16.037	40.259	0	0
RPN1	-1.44	21.88	45.636	0	0
RBM6	-1.221	13.352	40.133	0	0
CPNE1	-1.205	13.376	39.311	0	0
ADD3	-1.364	23.918	51.676	0	0
COPB2	-1.176	7.757	32.416	0	0
NUCKS1	-1.422	24.764	53.7	0	0
ERAP2	-1.19	10.865	36.464	0	0
PSMA2	-1.165	4.625	28.906	0	0
FKBP11	-1.594	6.813	29.949	0	0
HDLBP	-1.309	5.495	29.159	0	0
MANF	-1.412	6.464	29.949	0	0
FKBP8	-1.299	18.374	45.762	0	0
STXBP2	-1.144	11.387	37.097	0	0
LRPAP1	-1.303	15.863	41.588	0	0
CHST12	-1.16	7.931	32.479	0	0
FCMR	-1.492	40.726	67.268	0	0
BLNK	-1.366	27.026	55.882	0	0
EIF1AX	-1.315	19.418	46.932	0	0
DDX18	-1.325	22.029	50.316	0	0
MTG1	-1.142	11.238	36.496	0	0
NRDC	-1.165	11.363	36.591	0	0
NMI	-1.184	10.641	35.136	0	0
PDIA4	-1.493	10.244	32.701	0	0
NCOR1	-1.363	25.634	55.281	0	0
KMT2A	-1.144	6.887	30.993	0	0
DDOST	-1.451	28.493	52.846	0	0
SRRM2	-1.431	27.797	57.495	0	0
TMED4	-1.268	18.498	45.288	0	0
ZRANB2	-1.31	21.855	49.842	0	0
POLR2E	-1.259	18.821	45.383	0	0
WIPF1	-1.217	17.355	44.149	0	0
B4GALT1	-1.242	12.805	37.982	0	0
CD38	-1.548	8.826	31.025	0	0
ACAP1	-1.318	24.963	53.384	0	0
CD180	-1.131	4.823	28.21	0	0
RRBP1	-1.4	3.754	26.534	0	0
SDF2L1	-1.425	8.404	31.025	0	0
DYNLRB1	-1.335	22.626	50.727	0	0
SRSF1	-1.167	13.7	39.469	0	0
NDUFS6	-1.253	16.41	41.872	0	0
TNRC6B	-1.284	21.855	49.367	0	0
ARPC5	-1.359	24.117	52.277	0	0
PTK2B	-1.157	13.526	38.931	0	0
GNL3	-1.122	7.658	31.594	0	0
TCF4	-1.399	31.651	59.804	0	0
SYK	-1.269	21.556	47.944	0	0
MLEC	-1.196	3.854	26.565	0	0
TBC1D5	-1.157	10.592	35.041	0	0
CELF1	-1.094	6.39	29.981	0	0
ARL6IP5	-1.383	28.593	57.116	0	0
GTF2I	-1.092	9.05	33.175	0	0
GLO1	-1.203	16.957	42.789	0	0
BSG	-1.305	20.139	45.889	0	0
UBE3A	-1.139	12.73	38.046	0	0
TTC3	-1.233	19.12	45.509	0	0
ANXA6	-1.522	34.013	63.757	0	0
DNAJC1	-1.186	6.44	29.443	0	0
RRP7A	-1.117	10.02	34.156	0	0
HNRNPM	-1.333	25.609	54.111	0	0
FKBP2	-1.304	13.153	36.116	0	0
NUCB1	-1.217	15.465	39.911	0	0
TMEM109	-1.119	11.039	35.009	0	0
TMEM179B	-1.134	12.407	36.781	0	0
MRPL51	-1.202	12.879	36.907	0	0
C11orf98	-1.074	6.713	30.044	0	0
STAT3	-1.133	14.272	39.532	0	0
ZFP36L2	-1.44	48.906	72.676	0	0
PABPN1	-1.078	8.777	32.543	0	0
UBA52	-0.588	92.516	96.869	0	0
BTLA	-1.153	8.13	31.626	0	0
PNKP	-1.06	8.354	32.068	0	0
SEC61A1	-1.268	9.92	32.543	0	0
ATP5IF1	-1.497	32.447	62.081	0	0
PSMA1	-1.204	18.076	44.213	0	0
SLC38A1	-1.256	22.725	49.557	0	0
KDM5A	-1.091	10.741	34.883	0	0
STK4	-1.488	35.654	66.256	0	0
RNF149	-1.055	8.603	32.353	0	0
RBM4	-1.107	13.998	38.741	0	0
NCF1	-1.67	56.067	84.409	0	0
RAB8A	-1.205	19.393	45.383	0	0
UQCRC1	-1.186	17.205	42.125	0	0
SRGN	-1.4	13.725	34.63	0	0
GOLGA4	-1.109	12.531	36.717	0	0
TMEM147	-1.148	13.899	37.951	0	0
BTK	-1.159	18.424	43.801	0	0
TRIM38	-1.155	10.865	34.061	0	0
SCAMP2	-1.173	17.429	42.694	0	0
PPHLN1	-1.103	15.54	40.101	0	0
SEM1	-1.224	20.388	46.268	0	0
SEC63	-1.096	11.288	34.788	0	0
CRIP1	-1.541	37.718	62.144	0	0
GATD3B	-1.03	5.768	28.178	0	0
EIF3A	-1.215	19.642	45.003	0	0
TALDO1	-1.252	21.78	47.976	0	0
PLEKHA2	-1.161	11.089	34.345	0	0
COPZ1	-1.175	16.658	40.892	0	0
SRPRB	-1.115	5.992	28.083	0	0
ANXA11	-1.23	23.62	50.127	0	0
GNAS	-1.311	25.361	52.467	0	0
MESD	-1.121	10.915	33.903	0	0
TNFRSF17	-1.334	4.301	25.965	0	0
SPCS3	-1.338	15.017	35.737	0	0
MAN1A2	-1.014	6.514	29.001	0	0
NDUFB6	-1.155	13.575	36.622	0	0
SFT2D1	-1.113	15.813	40.544	0	0
OAS2	-1.063	9.349	31.879	0	0
SYVN1	-1.068	10.99	34.061	0	0
SSR4	-1.534	48.981	70.398	0	0
SNRPC	-1.203	20.686	46.426	0	0
BAZ1A	-1.152	18.523	43.896	0	0
SETD5	-1.012	6.042	28.431	0	0
CHCHD10	-1.361	29.662	56.641	0	0
CELF2	-1.133	17.926	42.6	0	0
SEC13	-1.187	15.316	38.583	0	0
UQCRC2	-1.118	17.056	41.493	0	0
RAB1B	-1.082	15.589	39.943	0	0
HERC2	-1.016	8.578	31.246	0	0
STAT1	-1.179	19.219	43.169	0	0
GCC2	-1.122	16.808	40.923	0	0
ARID1B	-1.055	9.249	32.068	0	0
RANBP2	-1.024	9.1	31.91	0	0
NEDD8	-1.32	27.548	54.997	0	0
TNFRSF13B	-1.134	12.879	34.946	0	0
GNG5	-1.518	36.002	64.896	0	0
CLIC1	-1.726	52.312	81.436	0	0
NDUFB3	-1.113	13.65	36.907	0	0
NOSIP	-1.062	15.042	38.741	0	0
ATP6AP1	-1.005	8.006	30.076	0	0
VCP	-1.327	27.424	53.099	0	0
SND1	-1.13	13.923	36.812	0	0
TAOK3	-1.082	15.142	38.994	0	0
CHMP4A	-0.976	5.296	27.166	0	0
TSC22D4	-1.019	10.766	33.428	0	0
SERBP1	-1.484	38.19	67.141	0	0
ISG15	-1.384	33.192	58.159	0	0
GLRX	-1.084	10.741	32.954	0	0
JCHAIN	-1.995	28.916	46.458	0	0
SP140	-1.2	23.322	49.336	0	0
CTSZ	-0.994	7.534	29.633	0	0
ORMDL3	-0.979	5.545	27.23	0	0
ERLEC1	-1.226	11.86	33.144	0	0
ERGIC2	-1.014	9.473	31.879	0	0
ACO2	-1.046	12.979	35.958	0	0
TGOLN2	-1.065	15.266	38.963	0	0
DDX3X	-1.16	21.482	46.806	0	0
TMEM154	-1.129	18.971	43.422	0	0
IRF7	-1.341	38.414	62.713	0	0
SNRPN	-1.107	18.821	43.485	0	0
TXNDC11	-1.175	10.492	31.973	0	0
RTN4	-1.018	10.07	32.385	0	0
BOD1L1	-1.003	7.708	29.665	0	0
CCDC32	-1.067	15.987	39.564	0	0
EIF2S3	-1.303	30.706	58.286	0	0
IRF2	-1.039	12.854	35.674	0	0
LINC02397	-1.118	9.647	31.341	0	0
G3BP1	-1.017	10.89	33.491	0	0
SCAMP3	-0.996	10.791	33.302	0	0
DAXX	-0.983	9.175	31.214	0	0
SEL1L	-0.998	5.321	26.724	0	0
QARS	-0.96	5.246	26.66	0	0
SEC11C	-1.369	20.04	39.374	0	0
UBA1	-0.991	8.702	30.614	0	0
CD164	-1.246	25.211	51.297	0	0
NOP10	-1.259	23.421	48.735	0	0
FERMT3	-1.028	13.202	35.8	0	0
PTCH2	-1.064	1.144	22.011	0	0
ANKHD1	-0.966	4.848	26.344	0	0
ALG3	-0.969	5.445	26.692	0	0
NDUFA7	-0.943	3.705	24.794	0	0
MZB1	-1.69	26.629	44.086	0	0
SRSF10	-1.557	43.933	74.953	0	0
HSP90B1	-1.64	42.516	59.741	0	0
DDX46	-1.101	19.841	44.402	0	0
RAB11B	-1.104	20.363	45.541	0	0
KTN1	-1.197	23.57	50.158	0	0
PLAC8	-1.285	36.35	59.583	0	0
SIT1	-1.074	8.006	28.969	0	0
MRPS34	-1.133	18.299	41.967	0	0
PTBP1	-1.025	13.401	36.717	0	0
RNF181	-1.147	21.009	45.762	0	0
ARMCX3	-0.951	4.55	25.585	0	0
PRPF38B	-1.194	24.888	51.645	0	0
BBX	-1.101	15.564	38.678	0	0
SCAF11	-1.143	23.744	49.146	0	0
FKBP3	-0.979	9.274	30.993	0	0
C16orf54	-0.979	3.431	24.099	0	0
NAPA	-1.219	25.286	51.676	0	0
PSMB8-AS1	-1.067	16.857	40.164	0	0
RAB6A	-0.967	9.373	31.309	0	0
RER1	-1.08	16.062	38.963	0	0
ENO1	-1.343	32.67	58.855	0	0
ATM	-1.046	12.904	35.294	0	0
REEP5	-1.219	23.496	48.292	0	0
SMAP2	-1.114	19.368	44.56	0	0
VPS36	-0.986	13.153	35.484	0	0
SEPT2	-1.07	18.598	42.473	0	0
HSD17B10	-0.978	10.094	31.626	0	0
TRADD	-0.995	13.252	35.642	0	0
SDHA	-1.008	14.048	36.654	0	0
RABAC1	-1.316	36.002	58.665	0	0
GANAB	-0.943	3.904	24.447	0	0
MACF1	-0.992	10.94	32.732	0	0
SDHD	-0.992	13.874	36.433	0	0
NUCB2	-1.104	4.351	24.636	0	0
TMEM208	-1.07	9.697	30.614	0	0
NT5C3A	-1.139	23.819	47.976	0	0
PSMD3	-0.968	11.064	32.701	0	0
MRPS16	-0.969	10.691	32.195	0	0
AP3B1	-0.975	11.636	33.808	0	0
YIPF3	-0.962	12.084	34.092	0	0
ACTR2	-1.176	27.151	53.131	0	0
ATP5PD	-1.206	25.584	51.075	0	0
TPD52	-1.223	26.653	52.973	0	0
IGSF8	-0.928	4.948	25.459	0	0
PPP4C	-1.091	20.264	44.813	0	0
AQP3	-1.188	2.959	22.929	0	0
SSR1	-1.127	15.415	36.717	0	0
CEP350	-0.939	6.638	27.483	0	0
STX7	-1.164	26.504	51.265	0	0
MUC20-OT1	-0.952	10.492	32.321	0	0
PYCARD	-1.03	15.788	38.235	0	0
GMPPB	-1.008	4.301	24.447	0	0
OGFR	-0.926	6.116	27.008	0	0
NDUFC2	-0.932	6.34	26.818	0	0
SECISBP2	-1.019	17.28	40.829	0	0
ADAM19	-0.942	7.683	28.558	0	0
CCT7	-1.16	24.018	49.209	0	0
MCTS1	-0.973	12.233	33.903	0	0
HEXA	-0.91	7.136	27.989	0	0
ERP44	-1.114	20.636	44.244	0	0
TPR	-1.08	21.159	45.414	0	0
MRPS18C	-0.964	12.73	34.44	0	0
FAM173A	-0.901	6.29	26.787	0	0
PDIA6	-1.24	28.27	48.102	0	0
SET	-1.344	34.237	61.543	0	0
YME1L1	-1.128	24.267	49.526	0	0
RNF5	-0.929	8.081	28.843	0	0
LRRFIP1	-1.143	26.181	50.474	0	0
PCMT1	-0.946	10.99	32.321	0	0
SMIM7	-0.929	9.523	30.614	0	0
TXNDC15	-1.004	5.793	25.775	0	0
DBNL	-1.139	25.286	50.095	0	0
CSNK2A1	-0.917	8.851	29.823	0	0
TNFRSF13C	-1.083	14.446	36.464	0	0
PPP1R12A	-1.016	17.23	39.88	0	0
ARL5A	-1.108	21.482	45.984	0	0
SPG7	-0.927	7.608	28.305	0	0
ARID1A	-0.919	6.937	27.577	0	0
TARDBP	-0.914	3.431	23.466	0	0
LIME1	-1.066	5.843	25.49	0	0
PSME2	-1.349	45.5	68.469	0	0
DPP7	-1.168	26.952	53.131	0	0
SSBP1	-1.156	24.789	49.684	0	0
FKBP5	-0.95	1.84	21.632	0	0
AP2M1	-1.105	22.899	47.343	0	0
ENTPD1	-0.955	5.843	25.775	0	0
COX5A	-1.406	38.961	64.421	0	0
LMF2	-0.89	5.793	26.091	0	0
GNG7	-1.128	24.441	49.146	0	0
SUMF2	-0.925	12.307	33.776	0	0
TMC6	-1.047	18.971	42.125	0	0
PAX5	-1.102	14.147	35.515	0	0
SNRNP70	-1.013	17.877	40.892	0	0
EIF3I	-1.161	24.838	49.81	0	0
NPC2	-1.188	26.181	52.087	0	0
PPM1G	-1.01	17.951	40.734	0	0
ADA2	-0.926	5.694	25.617	0	0
ATP5MC1	-1.143	23.098	46.205	0	0
SLC39A7	-0.896	4.848	24.573	0	0
NUDC	-1.004	17.926	40.639	0	0
MX1	-1.308	38.762	63.346	0	0
AFF4	-0.978	16.335	39.089	0	0
GADD45GIP1	-1.075	21.059	44.75	0	0
COPG1	-0.895	4.873	24.636	0	0
PHYKPL	-0.947	13.675	35.199	0	0
SPATS2	-0.925	5.644	25.269	0	0
ATF6B	-0.971	17.404	40.291	0	0
PGAM1	-1.176	25.609	49.209	0	0
RBM5	-0.937	10.418	31.278	0	0
PRKCB	-1.063	19.443	41.619	0	0
ZNF107	-0.984	11.288	32.353	0	0
ZNF292	-0.973	15.639	37.761	0	0
CCDC91	-0.941	9.547	30.013	0	0
NAP1L4	-0.904	10.517	31.025	0	0
AC243960.1	-0.994	15.39	36.654	0	0
BAZ2A	-0.969	16.012	38.488	0	0
BANF1	-1.093	23.894	47.818	0	0
PHB	-0.963	15.813	37.54	0	0
HP1BP3	-1.092	24.888	49.241	0	0
NKTR	-1.01	18.672	41.429	0	0
WASF2	-1.108	26.778	51.803	0	0
TRA2A	-1.112	27.001	52.467	0	0
IRF3	-0.903	9.249	29.507	0	0
MDM4	-0.972	16.186	38.52	0	0
NCLN	-0.865	3.978	23.403	0	0
SLTM	-1.061	22.277	45.794	0	0
PHIP	-1.026	19.891	43.264	0	0
ATP13A1	-0.856	5.37	25.016	0	0
BRD4	-0.91	11.636	32.827	0	0
LRRC59	-1.013	13.003	33.555	0	0
CD320	-0.959	4.823	23.941	0	0
GPAA1	-0.982	14.073	35.041	0	0
ATOX1	-0.978	12.655	33.112	0	0
PRDX4	-1.109	9.647	28.463	0	0
RFC1	-0.896	11.885	32.827	0	0
DARS	-0.977	18.399	40.923	0	0
SPCS1	-1.288	43.909	65.117	0	0
GOLGB1	-0.908	9.647	29.791	0	0
SELENOS	-1.073	11.661	31.151	0	0
PAGR1	-0.847	4.749	24.004	0	0
TRIM56	-0.922	1.616	20.62	0	0
CLASRP	-0.943	15.167	36.844	0	0
PSIP1	-1.01	17.181	38.646	0	0
NASP	-1.004	18.647	40.449	0	0
PPIA	-0.842	85.629	94.94	7.9874e-43	6.78789e-42
TMEM258	-1.281	42.815	64.2	0	0
FLOT2	-0.987	18.672	40.449	0	0
PSMC5	-1.017	20.363	43.201	0	0
TBC1D22A	-0.913	12.332	33.27	0	0
PTPN1	-1.052	23.67	47.47	0	0
TSPAN3	-1.107	26.902	50.253	0	0
PRPF8	-0.896	11.76	32.574	0	0
TMEM214	-0.846	2.884	21.79	0	0
EIF2AK1	-0.872	9.896	30.076	0	0
BAZ1B	-0.873	5.346	24.7	0	0
CD22	-1.141	21.283	42.062	0	0
PDAP1	-0.958	16.758	38.678	0	0
RBM23	-0.956	14.918	36.622	0	0
IDH3G	-0.895	12.904	33.65	0	0
UQCRQ	-1.18	28.12	50.474	0	0
TUBB	-1.123	25.883	48.577	0	0
UBE2L6	-1.169	31.427	56.104	0	0
DNPEP	-0.848	7.534	27.103	0	0
B4GALT3	-0.92	10.567	30.582	0	0
PSMB2	-1.03	17.504	38.583	0	0
S100A9	-1.046	2.834	21.6	0	0
COPA	-0.867	9.498	29.475	0	0
CIAO1	-0.86	9.945	29.886	0	0
TMCO1	-0.899	11.984	32.479	0	0
NCKAP1L	-0.896	12.631	33.08	0	0
SNX17	-0.99	21.134	44.086	0	0
TFEB	-0.963	8.23	27.388	0	0
ARHGAP4	-1.021	22.576	45.857	0	0
SEMA4A	-0.932	2.81	21.379	0	0
DNAJB11	-1.042	11.114	30.361	0	0
NDUFS7	-1.101	24.341	48.166	0	0
RTCB	-0.97	18.747	40.765	0	0
ZBTB8OS	-0.916	15.664	37.16	0	0
EIF4G1	-0.874	6.415	25.617	0	0
PSMB7	-0.936	15.216	36.591	0	0
HMOX2	-0.85	9.423	29.032	0	0
TIMM8B	-0.918	9.199	28.526	0	0
CRELD2	-1.024	10.045	29.159	0	0
SNX29	-0.954	14.62	35.927	0	0
SF3A2	-0.952	18.125	40.512	0	0
PRRC2C	-1.437	43.486	72.77	5.60519e-45	5.1848e-44
AC245014.3	-0.91	6.837	26.376	0	0
STAT2	-0.914	7.384	26.565	0	0
TCF25	-1.344	39.284	66.445	0	0
ALDH16A1	-0.833	6.042	25.142	0	0
PARP10	-0.864	7.185	26.534	0	0
CAPN2	-0.913	12.481	32.574	0	0
CALU	-0.9	4.774	23.435	0	0
RNASEH2B	-1.06	24.764	48.45	0	0
MRPS14	-0.835	5.172	23.972	0	0
ADAM28	-1.107	23.396	45.098	0	0
PRKD2	-0.84	6.39	25.585	0	0
RNASEH2C	-0.998	19.667	41.999	0	0
PSENEN	-0.848	10.045	29.76	0	0
AKR1A1	-1.029	19.766	41.777	0	0
C6orf62	-0.854	7.136	26.502	0	0
NDUFV1	-1.046	22.601	45.952	0	0
MRPL34	-0.868	11.81	31.815	0	0
UBE2J1	-1.276	40.527	62.334	0	0
COPS5	-0.899	15.341	36.433	0	0
POLR2L	-1.187	29.214	52.372	0	0
ODF3B	-0.881	10.542	30.455	0	0
QRSL1	-0.96	13.899	34.029	0	0
YIF1A	-0.906	11.089	30.867	0	0
GGA2	-0.951	17.006	38.362	0	0
ORMDL2	-0.841	5.619	24.383	0	0
CREB3L2	-0.814	2.586	21.063	0	0
ERGIC3	-1.106	23.894	45.762	0	0
SP110	-1.199	42.044	65.718	5.60519e-45	5.1848e-44
ANKRD12	-1.219	36.673	61.923	0	0
DCPS	-0.921	9.373	28.495	0	0
UPF3B	-0.863	9.896	29.633	0	0
MRPS33	-0.833	6.166	24.921	0	0
RAB2A	-1.039	23.371	47.027	0	0
MEA1	-0.87	13.376	33.618	0	0
ST6GAL1	-0.923	16.037	37.255	0	0
NUP210	-0.826	6.464	25.459	0	0
PCF11	-0.886	10.89	30.898	0	0
NUDT5	-0.861	9.05	28.052	0	0
OGA	-0.927	15.714	36.306	0	0
MBNL1	-1.282	42.317	68.944	3.50325e-44	3.11088e-43
COA3	-0.828	8.329	27.419	0	0
OSTC	-1.085	20.214	39.121	0	0
CCDC85B	-1.036	24.739	48.008	0	0
SRP54	-0.891	11.313	31.183	0	0
ARPC4	-0.845	7.558	26.692	0	0
TAPBPL	-0.839	6.166	24.921	0	0
ARHGAP15	-1.013	23.347	46.237	0	0
SERINC3	-0.83	6.788	25.743	0	0
RSF1	-0.982	21.084	43.643	0	0
PPP1R18	-0.912	15.49	35.99	0	0
COMMD1	-0.848	10.194	29.791	0	0
ACIN1	-0.879	12.829	32.985	0	0
SUPT5H	-0.84	9.995	29.57	0	0
DAPP1	-0.931	16.41	37.381	0	0
SMC1A	-0.862	4.799	23.403	0	0
ABRACL	-0.935	14.097	34.25	0	0
DHPS	-0.887	14.918	35.231	0	0
KRTCAP2	-1.323	40.925	65.497	1.96182e-44	1.76564e-43
KMT2C	-0.844	10.07	29.886	0	0
CLPTM1	-0.804	7.509	26.755	0	0
CSK	-1.051	26.454	49.526	0	0
MVP	-0.839	9.224	28.4	0	0
SEC31A	-0.882	12.556	32.448	0	0
CD59	-0.893	4.55	22.865	0	0
EBLN3P	-1.059	26.629	50.095	0	0
SNX1	-0.84	10.368	29.918	0	0
SLIRP	-0.921	15.738	36.749	0	0
SLAMF7	-0.914	2.362	20.304	0	0
ATP2A3	-0.927	16.484	37.445	0	0
CAPN1	-0.838	7.608	26.376	0	0
ERGIC1	-0.88	13.501	33.839	0	0
CHCHD1	-0.822	7.882	26.818	0	0
SESN1	-1.066	6.241	24.7	0	0
ATRAID	-1.027	22.949	45.92	0	0
ARSA	-0.847	9.473	28.558	0	0
CHMP2A	-0.86	12.879	33.08	0	0
SPOP	-0.832	10.766	30.614	0	0
TRIM27	-0.815	7.161	26.059	0	0
C19orf66	-1.021	25.659	48.798	0	0
RAB10	-0.829	11.338	31.246	0	0
DNAJC15	-1.104	26.082	49.494	0	0
DPY30	-0.819	9.249	28.368	0	0
KPNB1	-0.97	21.159	43.485	0	0
VOPP1	-1.056	22.452	43.548	0	0
SAFB	-0.843	11.238	31.12	0	0
HSBP1	-0.831	10.194	29.475	0	0
CUTA	-1.277	35.157	59.994	1.4013e-45	1.26117e-44
PTPN6	-1.245	43.386	67.805	7.14662e-43	6.09285e-42
SMC6	-0.906	13.376	33.365	0	0
PSMD2	-0.866	12.357	32.226	0	0
ST6GALNAC4	-0.86	9.05	28.083	0	0
YIF1B	-0.864	6.813	25.206	0	0
TTC14	-0.855	10.492	29.918	0	0
SDHB	-0.872	14.023	34.409	0	0
UBE2V1	-0.88	15.067	35.389	0	0
ZFC3H1	-0.851	10.716	30.171	0	0
PDCD2	-0.846	9.92	29.19	0	0
IER3IP1	-0.865	10.89	30.329	0	0
MAN1A1	-0.867	2.461	20.367	0	0
EDF1	-1.365	49.652	74.162	5.28808e-41	4.23203e-40
SNX5	-0.907	17.305	38.552	0	0
EDEM2	-0.856	8.628	27.388	0	0
SEC22B	-0.803	6.241	24.794	0	0
METAP2	-0.857	12.829	32.891	0	0
YY1	-0.831	9.995	29.285	0	0
FNBP4	-1.104	31.054	56.104	0	0
DCAF7	-0.852	12.258	31.784	0	0
NDUFB8	-0.788	5.122	23.498	0	0
ATP5MPL	-1.199	32.297	56.515	0	0
ARHGEF1	-1.034	27.026	51.044	0	0
RAB29	-0.892	12.73	32.005	0	0
FUBP1	-0.808	8.652	27.609	0	0
TMPO	-0.913	12.755	32.29	0	0
SCFD1	-0.801	8.105	26.882	0	0
BRK1	-1.21	31.875	58.507	0	0
PEBP1	-1.27	38.911	62.65	1.54143e-43	1.34244e-42
RBM26	-0.809	7.956	26.882	0	0
TIMM17B	-0.926	18.821	40.323	0	0
ZMYND8	-0.818	4.625	22.802	0	0
DDRGK1	-0.795	7.31	25.838	0	0
HLA-E	-0.547	92.093	97.375	5.1482e-38	3.71928e-37
ATF4	-1.002	22.079	43.928	0	0
ECHS1	-0.844	13.202	32.954	0	0
GAPT	-1.005	11.984	30.392	0	0
TPM4	-0.915	15.788	35.863	0	0
HYOU1	-0.869	3.829	21.6	0	0
PA2G4	-0.994	22.601	45.003	0	0
FNDC3B	-0.922	1.939	19.513	0	0
PRPF4B	-0.903	18.449	39.595	0	0
CDK4	-0.808	6.912	25.364	0	0
HLA-DOB	-1.035	19.468	39.216	0	0
NDUFA12	-0.965	20.96	42.916	0	0
UFL1	-0.803	8.304	27.071	0	0
NDUFB7	-1.069	24.49	46.806	0	0
SH3BP5	-1.013	25.112	47.66	0	0
MRPL16	-0.822	11.363	30.519	0	0
THRAP3	-1.059	27.872	52.056	0	0
C11orf24	-0.842	12.282	31.815	0	0
HNRNPD	-0.887	15.515	35.927	0	0
MRPS31	-0.801	7.036	25.364	0	0
CCDC88A	-0.856	1.84	19.481	0	0
STT3A	-0.867	4.848	22.676	0	0
ZBTB20	-0.936	12.904	32.29	0	0
SEPHS2	-0.8	4.823	22.865	0	0
LRRC47	-0.788	3.68	21.569	0	0
ANAPC11	-0.987	21.034	42.157	0	0
PSMD8	-1.106	26.231	49.146	0	0
KHDRBS1	-0.869	15.689	36.338	0	0
STT3B	-0.803	5.868	24.004	0	0
MRPS24	-1.008	20.885	42.916	0	0
IGHG1	-1.814	12.879	28.937	0	0
ANKRD11	-0.824	9.771	29.001	0	0
EXOSC1	-0.786	8.155	26.629	0	0
ILF3-DT	-0.902	10.766	29.538	0	0
SEC11A	-1.078	26.082	49.114	0	0
BCAP31	-1.064	27.499	50.664	0	0
VAMP8	-1.068	29.015	53.51	0	0
EBAG9	-0.793	8.727	27.388	0	0
MIA3	-0.811	9.05	27.672	0	0
PRPF40A	-0.974	22.402	44.655	0	0
MARS	-0.795	8.429	26.882	0	0
ECHDC1	-0.813	12.407	31.657	0	0
ST3GAL1	-0.881	9.05	27.577	0	0
GOLPH3	-0.791	10.741	29.791	0	0
DHRS7	-0.854	15.266	35.073	0	0
FCRL5	-0.894	14.371	33.65	0	0
SUSD3	-0.779	3.754	21.379	0	0
SARS	-0.836	14.097	33.839	0	0
ADAM10	-0.795	7.484	25.806	0	0
ATP5PF	-1.143	32.645	54.459	5.60519e-45	5.1848e-44
KLHL14	-0.921	4.998	22.581	0	0
CYBC1	-0.979	23.943	46.648	0	0
LRCH4	-0.783	2.387	19.987	0	0
PQBP1	-0.863	16.708	37.35	0	0
AP1B1	-0.805	9.945	28.969	0	0
SLC52A2	-0.769	4.923	22.612	0	0
CHD2	-0.928	21.83	43.548	0	0
FBXW5	-0.784	10.144	28.874	0	0
S1PR4	-0.809	6.34	24.13	0	0
SNRNP200	-0.809	10.741	29.791	0	0
EDEM3	-0.758	3.804	21.474	0	0
PSMB4	-0.832	13.749	33.333	0	0
ARF3	-0.754	5.246	22.96	0	0
ZBTB38	-0.798	6.813	24.636	0	0
BIRC6	-0.802	9.547	28.336	0	0
MRPL55	-0.828	13.327	32.606	0	0
MITD1	-0.807	8.876	27.324	0	0
ITGB1	-0.961	14.943	33.523	0	0
FDPS	-0.859	14.545	34.029	0	0
CCPG1	-0.782	6.539	24.478	0	0
GM2A	-0.775	4.127	21.695	0	0
SPTBN1	-0.811	9.199	27.546	0	0
YIPF4	-0.774	7.136	25.237	0	0
SCARB2	-0.808	4.177	21.632	0	0
ARFGAP3	-0.803	6.837	24.731	0	0
MAGT1	-0.745	3.531	21.063	0	0
SAR1B	-0.866	8.329	26.249	0	0
SUPT6H	-0.775	5.569	23.403	0	0
CCT3	-0.974	23.62	45.256	0	0
COA4	-0.786	7.807	25.712	0	0
UBE2L3	-1.033	25.236	48.102	0	0
HADHB	-0.805	12.084	30.867	0	0
QTRT1	-0.792	11.263	30.139	0	0
NDUFS5	-1.072	26.753	48.703	0	0
SRSF11	-1.239	38.414	64.579	1.49747e-40	1.17957e-39
RNH1	-0.936	21.233	42.821	0	0
PHF1	-0.957	20.835	42.22	0	0
CBWD5	-0.825	12.829	32.1	0	0
SGSM3	-0.793	10.492	29.254	0	0
THOC2	-0.842	15.987	36.18	0	0
MINOS1	-0.997	23.322	45.035	0	0
EIF3J	-0.768	7.857	25.965	0	0
TTC1	-0.787	10.244	28.779	0	0
AL365205.1	-0.748	2.735	20.145	0	0
WDR1	-0.933	20.686	41.904	0	0
AFTPH	-0.816	11.835	30.74	0	0
FNDC3A	-0.766	5.271	22.707	0	0
CYTH4	-0.796	9.05	27.261	0	0
RSRP1	-1.232	37.892	64.706	3.58536e-40	2.79054e-39
MRPL43	-0.867	18.424	39.026	0	0
STAP1	-0.908	14.794	33.776	0	0
DNAJA3	-0.774	4.799	22.328	0	0
SARNP	-0.773	8.677	27.04	0	0
RNF114	-0.904	21.631	43.517	0	0
PRKDC	-0.8	10.194	28.621	0	0
BET1	-0.735	4.202	21.6	0	0
N4BP2L2	-1.101	34.311	59.203	1.30993e-41	1.0694e-40
AKNA	-0.786	8.553	26.818	0	0
TXNDC5	-0.871	3.182	20.398	0	0
TIMM13	-0.825	13.575	32.479	0	0
C1orf162	-0.994	14.197	32.353	0	0
NDUFAB1	-0.944	19.592	39.848	0	0
DNPH1	-0.805	12.108	30.74	0	0
TLN1	-0.779	9.05	27.135	0	0
ITGA4	-0.99	25.41	47.343	0	0
PABPC4	-0.782	9.025	27.198	0	0
SNRPD3	-1.093	29.488	53.605	6.5861e-44	5.80138e-43
MYCBP	-0.752	4.028	21.189	0	0
NSD3	-1.001	28.021	51.518	7.00649e-45	6.30584e-44
COX14	-0.88	20.587	41.682	0	0
CYTOR	-0.838	4.823	21.822	0	0
UPF2	-0.883	20.761	42.125	0	0
POP5	-0.8	12.084	30.835	0	0
AC116366.3	-0.807	9.224	27.324	0	0
RSRC1	-0.755	5.917	23.656	0	0
RNF167	-0.852	17.479	37.698	0	0
FCHSD2	-0.885	19.145	39.69	0	0
CD63	-0.791	8.081	25.775	0	0
TXN	-0.971	18.548	36.749	0	0
MBNL2	-0.82	12.208	31.214	0	0
JAK3	-0.792	3.804	20.999	0	0
PRMT1	-1.043	27.25	50.158	4.2039e-45	3.92364e-44
MTCH1	-0.858	18.125	38.109	0	0
TMSB4X	0.116	98.508	95.256	2.05098e-34	1.30333e-33
HSF1	-0.818	15.44	34.915	0	0
NFX1	-0.749	7.136	25.016	0	0
HNRNPF	-1.073	30.482	54.206	8.99634e-43	7.62446e-42
LPXN	-0.785	9.423	27.23	0	0
OTUD6B-AS1	-0.787	10.094	28.495	0	0
CDC40	-0.874	18.772	38.393	0	0
GLCCI1	-0.765	1.914	18.786	0	0
ANP32A	-1.04	28.891	52.024	1.17709e-43	1.02995e-42
DOK3	-0.736	4.127	21.221	0	0
GPS1	-0.758	9.175	26.977	0	0
CARD16	-0.86	18.871	38.678	0	0
TMEM160	-0.84	17.305	37.255	0	0
BET1L	-0.749	8.876	26.882	0	0
RAD21	-0.937	23.744	45.288	0	0
FARSA	-0.734	5.097	22.296	0	0
H2AFV	-0.888	16.484	35.136	0	0
CTSC	-0.782	8.503	25.996	0	0
NDUFB10	-1.105	29.488	53.289	9.26258e-43	7.83466e-42
HGS	-0.752	5.395	22.77	0	0
REX1BD	-0.977	26.231	49.114	4.2039e-45	3.92364e-44
ARL6IP1	-0.923	22.725	44.94	0	0
CD2BP2	-0.749	8.702	26.439	0	0
ACAP2	-0.96	27.051	50.348	2.66247e-44	2.38221e-43
SDHC	-0.828	16.907	36.559	0	0
UBE2J2	-0.756	11.039	29.412	0	0
CCM2	-0.764	10.144	28.336	0	0
DCXR	-0.858	18.498	38.52	0	0
SDAD1	-0.776	11.462	30.076	0	0
CASP3	-0.755	4.376	21.347	0	0
RBM25	-1.097	31.8	56.578	4.22772e-41	3.39732e-40
PPP2R5C	-0.754	8.553	26.249	0	0
ETFA	-0.825	16.087	35.421	0	0
IQCB1	-0.764	10.741	28.937	0	0
CYC1	-0.912	19.891	39.785	0	0
PSMA7	-1.272	41.049	66.509	2.08755e-37	1.47789e-36
PPA1	-0.907	17.081	35.547	0	0
LMO4	-0.749	8.528	26.123	0	0
HECTD1	-0.779	13.451	32.479	0	0
GSDMD	-0.745	9.299	26.977	0	0
NOMO2	-0.758	1.591	18.153	0	0
AAMP	-0.763	11.686	29.855	0	0
M6PR	-0.828	17.529	37.287	0	0
DYNC1H1	-0.748	10.119	28.178	0	0
FPGS	-0.744	7.185	24.573	0	0
LINC01480	-0.832	4.848	21.695	0	0
MRPS26	-0.759	11.313	29.349	0	0
APOL6	-0.759	2.039	18.691	0	0
CCAR1	-0.797	15.117	34.092	0	0
CLPP	-0.794	13.277	31.942	0	0
RAF1	-0.742	9.249	27.135	0	0
ENY2	-0.911	22.302	43.675	0	0
AP3D1	-0.704	3.033	19.766	0	0
ENSA	-1.076	31.9	56.736	3.28881e-40	2.56343e-39
POLR3GL	-0.799	15.415	34.25	0	0
FAM192A	-0.755	9.025	26.629	0	0
ATP5MF	-1.227	37.494	61.765	4.6008e-38	3.33051e-37
NMT1	-0.731	6.191	23.308	0	0
TNFAIP8	-0.961	28.22	49.209	4.23192e-43	3.63217e-42
PRCP	-0.773	10.119	27.894	0	0
GUSB	-0.738	9.1	26.818	0	0
ACADM	-0.768	12.357	30.519	0	0
FASTK	-0.718	8.777	26.502	0	0
C14orf119	-0.712	3.705	20.335	0	0
FAM96A	-1.05	31.104	54.965	1.2531e-40	9.90701e-40
AHSA1	-0.749	9.945	27.641	0	0
MRPS7	-0.844	16.857	36.306	0	0
REXO2	-0.749	9	26.502	0	0
CAPNS1	-0.724	4.351	21.094	0	0
DNAJC19	-0.789	14.794	33.397	0	0
GMDS	-0.723	7.434	24.668	0	0
CYB561D2	-0.732	8.503	25.965	0	0
TRMT112	-1.282	40.204	66.477	1.33255e-36	9.17159e-36
COMMD3	-0.704	5.196	22.075	0	0
MAN2B1	-0.784	12.606	30.677	0	0
PSMD7	-0.962	24.366	46.142	4.2039e-45	3.92364e-44
MRPS25	-0.737	8.23	25.585	0	0
DDX50	-0.761	9.697	27.419	0	0
STRBP	-0.764	5.818	22.77	0	0
EEF1E1	-0.727	5.967	23.055	0	0
EPN1	-0.74	11.586	29.791	0	0
WNK1	-0.736	4.102	20.81	0	0
NOC2L	-0.721	8.802	26.376	0	0
IFNG-AS1	-0.74	3.605	20.082	0	0
ZNF706	-1.093	30.607	53.099	1.54866e-40	1.21945e-39
TXNDC17	-0.792	9.249	26.407	0	0
PSMC4	-0.784	13.849	32.448	0	0
GLS	-0.712	5.619	22.486	0	0
DDB1	-0.724	7.782	25.016	0	0
TPST2	-0.767	5.321	21.822	0	0
TBRG1	-0.87	22.476	43.707	0	0
KMT2E-AS1	-0.774	5.445	22.201	0	0
CAPN7	-0.769	8.006	25.206	0	0
UCP2	-1.4	51.044	77.83	1.19677e-33	7.41899e-33
CHCHD7	-0.784	15.763	34.851	0	0
NDUFAF8	-0.785	15.266	34.219	0	0
VPS35	-0.761	11.064	28.684	0	0
PEF1	-0.747	10.617	28.083	0	0
LAMTOR2	-0.771	13.923	32.226	0	0
ILF3	-0.929	24.814	46.806	8.82818e-44	7.74918e-43
NXPE3	-0.728	4.152	20.588	0	0
ACTN4	-0.713	6.564	23.466	0	0
SRP68	-0.708	6.738	23.593	0	0
DNM2	-0.709	5.147	21.79	0	0
AK2	-0.751	11.934	29.728	0	0
PRDM1	-0.782	3.133	19.323	0	0
CHPF	-0.776	1.641	17.71	0	0
SLC38A5	-0.756	3.754	20.051	0	0
ACAT1	-0.699	3.729	20.114	0	0
YDJC	-0.767	12.332	30.424	0	0
CASP1	-0.751	6.713	23.498	0	0
DDX54	-0.722	9.324	26.818	0	0
AKR1B1	-0.761	11.76	29.57	0	0
BCL11A	-0.901	13.65	31.278	0	0
THOC3	-0.732	8.279	25.364	0	0
TM9SF1	-0.696	3.63	20.019	0	0
PARK7	-1.18	36.599	60.595	7.57163e-37	5.255e-36
IBTK	-0.706	7.409	24.447	0	0
HIPK2	-0.701	2.461	18.691	0	0
SURF4	-0.793	11.263	28.874	0	0
PYCR2	-0.72	4.401	20.968	0	0
CHD4	-0.746	8.976	26.281	0	0
USP48	-0.759	12.282	30.139	0	0
CHID1	-0.708	5.545	22.138	0	0
ZNF24	-0.851	21.183	41.524	0	0
ITCH	-0.717	7.185	24.162	0	0
UNC93B1	-0.715	5.594	22.264	0	0
DMAC1	-0.729	8.628	25.585	0	0
CXXC5	-0.87	22.601	42.948	1.4013e-45	1.26117e-44
PARVB	-0.747	10.02	27.166	0	0
CREBZF	-0.725	5.917	22.707	0	0
NFATC2IP	-0.707	3.779	20.177	0	0
UQCC2	-0.715	6.29	22.929	0	0
ANAPC5	-0.935	24.092	44.497	4.34403e-44	3.85357e-43
MRPL52	-1.04	27.548	49.842	4.96802e-41	3.9833e-40
XPO1	-0.752	7.335	24.225	0	0
PDCD6IP	-0.811	18.548	37.824	0	0
USP18	-0.787	7.061	23.593	0	0
TMED5	-0.792	13.749	31.815	0	0
AARS	-0.696	2.859	19.039	0	0
SLAMF1	-0.757	3.829	20.114	0	0
PLEKHJ1	-0.841	21.805	42.347	1.4013e-45	1.26117e-44
BASP1	-0.734	6.042	22.644	0	0
TRIM69	-0.757	7.036	23.529	0	0
FAM136A	-0.736	11.014	28.4	0	0
MAN2A1	-0.691	6.241	23.023	0	0
LARP1	-0.691	3.431	19.671	0	0
NANS	-0.748	6.191	22.676	0	0
SMC4	-0.755	5.992	22.328	0	0
ITSN2	-0.953	29.438	51.739	1.91709e-39	1.45426e-38
FBXW7	-0.701	4.575	20.873	0	0
CHTF8	-0.741	10.418	27.641	0	0
MPG	-0.838	18.797	38.267	0	0
NDUFS8	-0.861	19.269	39.121	0	0
PRDX2	-0.9	19.567	38.204	0	0
PDIA3	-1.098	37.643	58.191	4.86384e-36	3.28054e-35
FGFR1OP2	-0.794	17.926	37.002	0	0
ADGRE5	-0.746	8.826	25.585	0	0
CCNC	-0.76	12.581	30.424	0	0
HSD17B4	-0.72	5.694	22.138	0	0
TXN2	-0.765	14.694	32.669	0	0
PRDX5	-1.097	32.819	54.712	1.44336e-37	1.0269e-36
DCAF8	-0.723	8.976	26.059	0	0
PMM2	-0.693	6.564	23.118	0	0
MLX	-0.709	9.15	25.996	0	0
LY6E	-1.218	61.984	82.037	2.21163e-31	1.27352e-30
MRPS5	-0.725	12.009	29.602	0	0
CEP57	-0.746	13.476	31.309	0	0
EIF2AK4	-0.689	5.047	21.442	0	0
RBL2	-0.754	11.661	29.127	0	0
MRPL57	-0.808	17.578	36.559	0	0
GMPPA	-0.707	6.042	22.423	0	0
GPATCH8	-0.729	8.404	25.395	0	0
PIAS1	-0.787	17.28	36.591	0	0
LILRB1	-0.746	6.241	22.517	0	0
TPI1	-1.155	35.231	58.76	1.00761e-35	6.73074e-35
ASH1L	-0.742	12.705	30.582	0	0
PHACTR4	-0.706	4.998	21.221	0	0
DNAJC3	-0.807	11.387	28.463	0	0
MRPS12	-0.714	11.735	29.19	0	0
SEC23B	-0.684	6.042	22.359	0	0
NAP1L1	-1.082	35.43	58.95	1.6232e-35	1.07429e-34
SRP72	-0.858	19.145	37.698	0	0
SLA	-0.732	1.989	17.805	0	0
EMG1	-0.723	1.517	17.299	0	0
TMUB1	-0.77	17.28	35.958	0	0
PCSK7	-0.743	10.094	27.008	0	0
OARD1	-0.74	6.191	22.391	0	0
TMEM167A	-0.725	9.771	26.66	0	0
ZNHIT1	-0.81	18.846	37.982	0	0
IFI27L1	-0.702	2.263	17.9	0	0
RAB5IF	-0.78	14.968	32.954	0	0
ISOC2	-0.707	6.067	22.201	0	0
PSMB3	-1.05	31.328	53.004	2.89876e-37	2.04547e-36
CCT6A	-0.788	16.534	34.756	0	0
NSFL1C	-0.714	12.979	30.614	0	0
MRPL21	-0.712	12.382	29.855	0	0
SAFB2	-0.725	12.407	29.918	0	0
MZT2B	-0.772	12.183	29.412	0	0
MTIF3	-0.706	10.144	26.977	0	0
KLF13	-0.699	8.802	25.459	0	0
LONP2	-0.706	8.826	25.617	0	0
GOPC	-0.697	7.931	24.478	0	0
NDUFA8	-0.688	7.111	23.34	0	0
RRP1B	-0.685	5.694	22.011	0	0
CASP4	-0.801	19.99	39.184	0	0
TBC1D1	-0.718	9.398	26.407	0	0
MED13L	-0.683	5.619	21.822	0	0
NDUFS2	-0.755	14.843	32.827	0	0
GAB1	-0.706	2.71	18.438	0	0
MDH1	-0.863	22.079	42.283	1.73761e-43	1.5078e-42
B3GAT3	-0.683	8.379	25.016	0	0
SLAMF6	-0.762	5.346	21.316	0	0
CCDC88C	-0.678	3.879	19.829	0	0
GABPB1-AS1	-0.787	11.462	28.4	0	0
RAC2	-1.512	62.904	88.235	3.32768e-30	1.83945e-29
RNF115	-0.696	7.658	24.067	0	0
SEC24D	-0.689	2.362	18.027	0	0
VHL	-0.724	10.865	27.925	0	0
DESI1	-0.681	5.47	21.442	0	0
TAF3	-0.716	6.365	22.676	0	0
RAP1A	-0.79	19.269	38.615	0	0
ASNA1	-0.708	12.034	29.317	0	0
FAM96B	-0.928	25.51	46.837	5.54574e-40	4.28382e-39
CDIPT	-0.671	3.655	19.481	0	0
POLDIP2	-0.689	10.194	26.945	0	0
ACTR3	-1.179	38.389	63.725	2.00072e-33	1.23037e-32
CLTC	-0.675	6.638	22.897	0	0
EPB41	-0.728	10.617	27.356	0	0
HNRNPA3	-1.192	41.721	66.161	1.71107e-32	1.02048e-31
NDUFA11	-0.85	21.482	41.145	2.14399e-43	1.85532e-42
POLR2J3.1	-0.699	2.934	18.659	0	0
RBX1	-1.041	31.029	53.953	3.20826e-36	2.18028e-35
DHX36	-0.698	11.238	28.653	0	0
SIL1	-0.687	5.072	20.904	0	0
NSD1	-0.703	11.114	28.083	0	0
SEC14L1	-0.791	15.216	32.985	0	0
KCNK6	-0.666	1.094	16.477	0	0
IGHG2	-0.843	11.785	28.431	0	0
TNIP1	-0.838	22.849	42.916	7.13261e-42	5.87186e-41
SYNCRIP	-0.746	14.893	32.669	0	0
ZNF638	-0.738	12.034	29.127	0	0
CCNT1	-0.712	7.21	23.561	0	0
SPIB	-0.929	19.841	36.243	0	0
FLNA	-0.773	15.639	33.238	0	0
RPA2	-0.743	15.788	34.061	0	0
HDAC7	-0.668	5.246	21.189	0	0
ITFG2	-0.704	9.92	26.787	0	0
CDK11B	-0.695	9.523	26.218	0	0
NOP56	-0.718	11.885	29.032	0	0
CLNS1A	-0.755	16.808	34.946	0	0
SWAP70	-0.965	30.109	49.178	3.86533e-37	2.70975e-36
YBX3	-0.778	11.114	28.02	0	0
TIFA	-0.701	9.846	26.471	0	0
RASGRP3	-0.703	6.539	22.391	0	0
POLR2A	-0.694	9.473	26.154	0	0
EIF2AK2	-0.903	30.507	49.083	5.27261e-37	3.68313e-36
PPP1R7	-0.736	15.291	33.017	0	0
WDR18	-0.666	5.047	20.746	0	0
PRRC2B	-0.712	6.738	22.897	0	0
PSMB8	-1.261	43.411	68.817	1.48114e-31	8.57236e-31
FMC1	-0.681	7.907	24.004	0	0
GUCD1	-0.751	11.014	27.672	0	0
IL6ST	-0.675	5.246	21.284	0	0
SLC35B1	-0.724	8.279	24.541	0	0
TMEM14C	-0.688	10.343	26.787	0	0
RBM42	-0.702	13.774	31.467	0	0
METTL17	-0.689	11.338	28.21	0	0
HIGD1A	-0.653	1.691	17.078	0	0
LLPH	-0.682	8.677	25.142	0	0
LASP1	-0.669	5.868	21.695	0	0
ARPC5L	-0.837	21.482	40.639	1.05378e-42	8.89684e-42
NDUFV3	-0.664	5.445	21.284	0	0
TRIR	-1.123	37.519	62.271	8.34904e-33	5.0267e-32
SLC35A4	-0.66	3.829	19.355	0	0
IKBIP	-0.653	3.481	19.007	0	0
ARHGEF2	-0.693	6.166	22.138	0	0
MCL1	-0.88	23.943	44.307	5.36811e-40	4.14959e-39
ACAA1	-0.712	15.49	33.491	0	0
UGP2	-0.692	9	25.269	0	0
HNRNPUL1	-0.748	18.473	37.445	2.8026e-45	2.52234e-44
BUB3	-0.78	19.095	37.445	7.00649e-45	6.30584e-44
FAM120A	-0.658	3.605	19.07	0	0
SCPEP1	-0.753	17.727	36.211	0	0
C8orf59	-0.988	29.463	52.53	1.12156e-35	7.48028e-35
TIMM9	-0.673	9.125	25.553	0	0
CXXC1	-0.687	10.119	26.439	0	0
C19orf25	-0.681	7.061	22.897	0	0
PRDX3	-0.706	9.075	25.174	0	0
DNAJC7	-0.742	16.907	35.231	0	0
RASAL3	-0.67	3.705	19.197	0	0
YTHDC1	-0.813	22.103	42.188	4.55016e-41	3.6537e-40
WBP1	-0.693	12.556	29.412	0	0
ZCRB1	-0.691	11.984	28.748	0	0
EHD1	-0.711	10.244	26.407	0	0
DAP3	-0.713	14.818	32.321	0	0
SELENOF	-1.199	43.013	68.311	7.46197e-31	4.21677e-30
RING1	-0.655	5.47	21.252	0	0
OSBPL8	-0.719	11.313	27.957	0	0
MED16	-0.654	4.028	19.45	0	0
MCUR1	-0.673	7.633	23.466	0	0
PSAP	-0.963	30.507	48.45	4.81225e-36	3.24778e-35
NDUFS4	-0.65	8.826	24.953	0	0
ZC3H13	-0.691	8.23	24.225	0	0
WAC	-0.715	13.178	30.424	0	0
RTN3	-0.684	7.384	23.023	0	0
PCM1	-0.732	13.65	30.55	0	0
IGHG4	-1.001	1.716	16.635	0	0
NUDT22	-0.714	13.948	31.246	0	0
HLA-DQA1	-0.573	75.858	83.839	3.87304e-28	1.99545e-27
EMC4	-0.805	20.537	39.753	1.66895e-42	1.4013e-41
SAMD9	-0.776	14.669	31.436	0	0
MSN	-0.854	24.54	44.371	6.1282e-39	4.5651e-38
CFAP298	-0.673	7.558	23.308	0	0
PIGH	-0.664	7.285	23.15	0	0
CDK12	-0.683	8.404	24.636	0	0
SCYL1	-0.649	6.738	22.486	0	0
IGKC	-1.259	36.052	48.988	3.00949e-34	1.90681e-33
MRPS18A	-0.658	8.205	24.162	0	0
TRAM2	-0.651	1.79	16.825	0	0
SLC25A11	-0.661	6.813	22.454	0	0
FCRLA	-0.955	29.09	47.628	2.79521e-36	1.90258e-35
HDDC2	-0.666	9	24.953	0	0
MTPN	-0.958	32.67	54.333	6.40283e-34	4.01898e-33
PRELID1	-1.029	31.054	52.973	1.58387e-34	1.01217e-33
TOMM40	-0.662	5.893	21.537	0	0
SETBP1	-0.671	4.351	19.766	0	0
IGHA1	-1.098	19.94	35.958	4.2039e-44	3.72745e-43
SSB	-0.812	22.75	42.157	4.9246e-40	3.8136e-39
PLD3	-0.69	8.951	24.858	0	0
FDX1	-0.742	13.874	30.961	0	0
NDUFC1	-0.834	20.96	40.259	1.79366e-41	1.45933e-40
RAD9A	-0.647	5.296	20.841	0	0
DPM2	-0.655	8.603	24.541	0	0
CHURC1	-0.92	28.916	51.17	3.29974e-35	2.16063e-34
YIPF5	-0.648	6.539	22.201	0	0
NIPBL	-0.741	16.832	35.009	0	0
LAX1	-0.645	2.238	17.236	0	0
XRRA1	-0.661	1.939	17.046	0	0
AP2S1	-0.781	19.493	38.204	5.10073e-43	4.36645e-42
PIGT	-0.686	9.722	25.87	0	0
RBBP4	-0.839	22.899	42.315	1.24653e-39	9.51619e-39
UBR5	-0.638	6.017	21.695	0	0
CNOT4	-0.684	10.716	27.198	0	0
TRAPPC3	-0.693	14.446	31.784	0	0
LSM2	-0.808	21.88	40.955	1.46175e-40	1.15228e-39
CRTAP	-0.662	6.315	21.885	0	0
NME3	-0.676	12.581	29.317	0	0
PBXIP1	-0.692	9.498	25.364	0	0
IDH3B	-0.699	13.923	31.056	0	0
PPP1R11	-0.683	10.691	27.008	0	0
TDG	-0.668	10.816	27.293	0	0
RTF2	-0.715	17.379	35.357	1.4013e-45	1.26117e-44
UTP3	-0.664	4.699	20.051	0	0
C6orf89	-0.635	5.37	20.81	0	0
AURKAIP1	-0.9	24.441	43.991	3.04164e-38	2.21375e-37
PHPT1	-0.723	13.053	29.728	0	0
NUS1	-0.646	5.669	21.094	0	0
NELFCD	-0.681	12.059	28.684	0	0
ELL2	-0.752	9.572	25.459	0	0
BORCS7	-0.697	7.31	22.897	0	0
XPC	-0.703	4.301	19.45	0	0
MORF4L2	-0.688	10.219	26.376	0	0
PMVK	-0.652	8.279	23.877	0	0
PAICS	-0.662	4.451	19.545	0	0
MRPL24	-0.648	8.205	23.909	0	0
CSNK1A1	-0.804	23.347	42.568	9.34627e-39	6.93117e-38
CNDP2	-0.703	14.769	31.657	0	0
TRABD	-0.79	17.33	34.598	1.4013e-45	1.26117e-44
UBTF	-0.677	7.757	23.34	0	0
LSM3	-0.836	22.924	42.853	1.22422e-38	9.05074e-38
LGALS1	-0.975	17.106	31.183	0	0
SMARCA4	-0.627	3.605	18.659	0	0
SMARCC2	-0.678	8.18	23.941	0	0
PSMB5	-0.64	5.669	20.904	0	0
ELOA	-0.646	7.31	22.802	0	0
TRIP11	-0.668	10.443	26.755	0	0
OXR1	-0.66	8.603	24.383	0	0
TWF2	-0.702	14.868	31.657	0	0
HSPA4	-0.735	18.821	37.002	6.67018e-43	5.69628e-42
TIMMDC1	-0.651	7.832	23.403	0	0
HCLS1	-1.215	43.56	69.386	2.83933e-29	1.52412e-28
AFF3	-0.938	24.068	42.125	3.33181e-38	2.42166e-37
STARD7	-0.7	15.465	32.954	0	0
TMX1	-0.674	11.76	28.21	0	0
NDUFA9	-0.681	13.003	29.696	0	0
COPS6	-0.736	19.344	37.603	3.93344e-42	3.26306e-41
CNBP	-1.281	56.564	81.531	1.60977e-27	8.11137e-27
USP11	-0.697	11.139	27.483	0	0
RB1	-0.765	20.114	38.805	3.77342e-41	3.04247e-40
KRIT1	-0.669	4.301	19.418	0	0
ATXN2L	-0.661	8.851	24.731	0	0
TNFSF10	-0.712	6.663	21.758	0	0
DPM3	-0.689	13.973	30.93	0	0
TMED10	-0.944	31.004	48.545	5.05986e-34	3.18623e-33
MRPL38	-0.668	13.575	30.361	0	0
NDFIP1	-0.682	14.818	31.942	0	0
LYPLA2	-0.648	9.423	25.142	0	0
NFKB2	-0.721	14.446	32.037	0	0
MZT2A	-0.653	11.661	28.02	0	0
ATP6V1E1	-0.641	8.105	23.719	0	0
SPN	-0.68	1.716	16.319	0	0
PKN1	-0.659	5.843	21.126	0	0
ATP1B3	-0.672	7.857	23.245	0	0
NUBP2	-0.633	11.014	27.135	0	0
APP	-0.659	4.003	19.133	0	0
APEH	-0.634	7.807	23.276	0	0
NUPL2	-0.645	9.423	25.206	0	0
URM1	-0.669	14.694	31.72	0	0
MEI1	-0.638	7.011	22.328	0	0
MRPL18	-0.681	14.943	32.068	0	0
ARF4	-0.898	24.54	42.916	4.78046e-37	3.34151e-36
ADA	-0.636	1.914	16.509	0	0
EDEM1	-0.633	5.843	20.999	0	0
USP22	-0.656	8.23	23.909	0	0
DENND5B	-0.615	3.879	18.786	0	0
IGLC3	-1.04	22.103	37.508	6.95784e-40	5.35348e-39
DGLUCY	-0.637	6.912	22.17	0	0
NDUFV2	-0.981	29.463	50.095	1.76865e-33	1.08952e-32
EIF4B	-1.099	40.751	64.453	2.60897e-29	1.40256e-28
CLTA	-0.764	20.338	39.089	4.9781e-40	3.85226e-39
FNTA	-0.645	7.956	23.403	0	0
ANXA5	-0.826	20.264	37.634	1.29602e-40	1.02313e-39
SF3A3	-0.666	12.282	28.526	0	0
SUCLG1	-0.653	12.084	28.336	0	0
KANSL1	-0.657	5.743	20.841	0	0
HNRNPAB	-0.674	4.351	19.133	0	0
CDK13	-0.688	6.987	22.264	0	0
SYNE2	-0.656	9.448	25.111	0	0
CDC26	-0.649	10.045	25.743	0	0
TCF3	-0.622	7.235	22.549	0	0
PLEK	-0.801	21.258	38.425	1.40591e-39	1.07139e-38
DUT	-0.81	22.352	40.323	2.42787e-38	1.77363e-37
SRPK1	-0.636	7.086	22.264	0	0
GON4L	-0.666	12.879	29.633	0	0
CUX1	-0.639	6.788	21.917	0	0
UBE2E1	-0.658	11.313	27.356	0	0
COPB1	-0.649	11.586	27.83	0	0
SLC25A45	-0.645	3.506	18.248	0	0
PPP1R21	-0.65	4.003	18.849	0	0
PNPLA2	-0.798	23.894	43.169	1.64127e-36	1.12604e-35
DCTN2	-0.674	14.918	31.72	0	0
LAT2	-0.841	25.46	43.106	6.62878e-36	4.45143e-35
PTPN2	-0.75	21.631	40.323	2.24236e-38	1.63978e-37
PRPF6	-0.647	12.009	28.242	0	0
ZDHHC24	-0.626	7.534	22.739	0	0
PSMC2	-0.641	10.691	26.692	0	0
HINT2	-0.649	11.686	27.736	0	0
MSI2	-0.611	5.719	20.778	0	0
CCS	-0.718	19.543	37.824	3.26714e-40	2.54747e-39
SUZ12	-0.635	4.127	18.912	0	0
MOGS	-0.598	1.914	16.445	0	0
PFKL	-0.694	17.454	34.946	9.03838e-43	7.65389e-42
TOX4	-0.631	10.666	26.597	0	0
HCST	-0.748	13.476	29.159	0	0
XIAP	-0.64	4.127	18.88	0	0
IRF4	-0.748	8.18	23.023	0	0
ATG4B	-0.636	10.691	26.471	0	0
PIGBOS1	-0.636	3.182	17.742	0	0
TMEM259	-0.6	5.296	20.367	0	0
MAP2K7	-0.638	5.644	20.683	0	0
PDIA5	-0.614	1.566	15.876	0	0
DIP2B	-0.685	4.973	19.734	0	0
UBA2	-0.688	15.987	33.049	1.54143e-44	1.38729e-43
GSTP1	-1.038	34.809	55.408	1.94441e-30	1.08176e-29
ZKSCAN1	-0.657	4.177	18.88	0	0
WDR45	-0.653	12.531	28.684	0	0
HIBCH	-0.626	5.619	20.304	0	0
ERP29	-1.267	56.266	79.349	3.82766e-26	1.84001e-25
PIN4	-0.631	9.249	24.51	0	0
JPT1	-0.762	17.479	34.092	1.28919e-42	1.08671e-41
DPAGT1	-0.611	4.575	19.133	0	0
ME2	-0.636	7.011	21.917	0	0
SHKBP1	-0.735	20.612	38.773	1.64213e-38	1.21071e-37
SHARPIN	-0.613	9.324	24.794	0	0
GORASP2	-0.691	13.575	30.013	0	0
GSTO1	-0.648	9.075	24.288	0	0
IFI27L2	-0.706	15.863	32.606	2.52234e-44	2.25609e-43
SDR39U1	-0.682	16.832	33.808	7.38484e-43	6.28903e-42
KLHDC3	-0.623	6.315	21.063	0	0
JAGN1	-0.628	11.014	26.882	0	0
THUMPD1	-0.683	12.158	28.147	0	0
PDCD4	-0.824	25.162	44.181	1.10849e-34	7.12826e-34
CAMK2D	-0.755	14.818	31.12	0	0
MRPL28	-0.642	12.929	28.969	0	0
USP8	-0.681	16.236	33.302	1.97583e-43	1.70958e-42
SRP9	-0.947	31.676	54.522	1.26181e-30	7.0785e-30
ATF7IP	-0.791	21.333	39.058	1.0309e-37	7.36367e-37
SSRP1	-0.658	10.666	26.186	0	0
MRPL42	-0.622	9.796	25.206	0	0
TM7SF3	-0.61	3.754	18.216	0	0
PARP14	-0.73	16.385	33.017	2.49431e-43	2.1552e-42
DYNLL1	-0.937	29.91	48.956	6.03879e-32	3.52921e-31
PHF14	-0.644	7.36	22.391	0	0
PRPF38A	-0.608	5.743	20.493	0	0
LAGE3	-0.597	6.017	20.683	0	0
NKAP	-0.626	9.622	25.142	0	0
ADD1	-0.649	12.929	29.064	0	0
SENP6	-0.668	12.432	28.495	0	0
STAT6	-0.731	12.456	27.894	0	0
AC012236.1	-0.667	8.603	23.466	0	0
VAV1	-0.602	6.191	20.968	0	0
PAPSS1	-0.609	8.628	23.688	0	0
TNRC6A	-0.64	3.555	17.963	0	0
TPP1	-0.664	8.976	24.004	0	0
RASSF1	-0.683	17.404	34.693	2.0756e-41	1.68362e-40
FBXO6	-0.645	6.34	20.936	0	0
USP4	-0.607	8.677	23.877	0	0
NME1	-0.625	4.948	19.418	0	0
CNPY3	-1.014	37.27	60.436	1.58802e-28	8.31704e-28
YARS	-0.617	9.349	24.605	0	0
MBD1	-0.607	4.898	19.418	0	0
SLC35E2B	-0.619	3.058	17.394	0	0
CERS4	-0.665	5.868	20.525	0	0
LRBA	-0.625	7.036	22.011	0	0
HUWE1	-0.611	5.719	20.398	0	0
VARS	-0.585	2.486	16.73	0	0
STAG2	-0.647	10.791	26.439	0	0
SPTSSA	-0.59	4.55	19.039	0	0
PATL2	-0.668	7.708	22.486	0	0
TES	-0.662	15.017	31.373	8.40779e-45	7.56701e-44
MCEE	-0.572	4.55	19.039	0	0
COPS8	-0.603	9.224	24.447	0	0
NELFE	-0.629	12.059	27.925	0	0
CCND2	-0.668	3.381	17.552	0	0
USP14	-0.594	6.514	21.284	0	0
FLOT1	-0.616	10.318	25.712	0	0
GTF2F1	-0.643	13.252	29.317	0	0
SLU7	-0.66	12.755	28.843	0	0
WAPL	-0.62	7.21	22.138	0	0
ALG5	-0.667	10.542	25.901	0	0
RC3H1	-0.614	7.161	22.043	0	0
ARL16	-0.614	10.865	26.597	0	0
BLCAP	-0.664	13.575	29.823	0	0
LNPEP	-0.668	10.343	25.743	0	0
FTSJ1	-0.609	8.926	24.035	0	0
LILRB4	-0.658	1.293	15.244	0	0
OXLD1	-0.612	9.1	24.194	0	0
ACBD3	-0.593	4.003	18.406	0	0
ENTPD4	-0.596	6.29	20.968	0	0
CTSA	-0.6	7.509	22.17	0	0
RABEP2	-0.648	9.1	24.194	0	0
RNGTT	-0.666	9.821	24.858	0	0
GMFG	-1.22	43.013	68.216	1.06365e-26	5.20963e-26
GOLGA2	-0.587	4.873	19.355	0	0
CLINT1	-0.715	17.752	34.63	1.68192e-40	1.32342e-39
IQGAP1	-0.858	30.408	50.727	1.10944e-30	6.24163e-30
MYO1G	-0.674	15.763	32.321	5.00264e-43	4.28517e-42
C1QBP	-0.922	30.482	50.886	1.31248e-30	7.35889e-30
NONO	-0.741	22.103	40.702	1.04418e-35	6.96855e-35
USP33	-0.625	6.166	20.873	0	0
HNRNPC	-1.223	49.055	73.972	1.05525e-25	5.0013e-25
CCDC167	-0.639	7.335	21.885	0	0
PSMD1	-0.612	7.185	21.853	0	0
RFXANK	-0.607	10.07	25.459	0	0
AP2B1	-0.629	3.829	18.058	0	0
C1GALT1	-0.642	13.874	29.981	0	0
AP1M1	-0.634	12.108	27.514	0	0
SDCCAG8	-0.642	8.752	23.751	0	0
SELPLG	-0.616	1.964	15.939	0	0
OSGEP	-0.652	12.407	27.957	0	0
GOLGA8B	-0.625	6.688	21.347	0	0
GARS	-0.638	11.76	27.198	0	0
UQCC3	-0.611	5.843	20.24	0	0
RTF1	-0.667	17.28	34.725	1.98315e-40	1.55588e-39
EIF2S1	-0.613	9.423	24.447	0	0
KRI1	-0.655	5.743	20.082	0	0
SNRNP27	-0.606	8.255	23.213	0	0
ODF2L	-0.65	7.111	21.569	0	0
TRAPPC2L	-0.673	15.912	32.321	1.58907e-42	1.3353e-41
ARL1	-0.608	8.528	23.466	0	0
PTGES2	-0.585	4.525	18.849	0	0
CLEC17A	-0.724	6.266	20.683	0	0
CCT8	-0.853	26.032	45.509	1.35798e-32	8.1215e-32
SFSWAP	-0.637	9.821	25.016	0	0
GMIP	-0.637	4.923	19.228	0	0
PKHD1L1	-0.582	2.238	16.224	0	0
TTC17	-0.658	16.062	32.764	4.84849e-42	4.00982e-41
NT5C	-0.951	33.366	55.977	7.33028e-29	3.88352e-28
BRD9	-0.596	5.172	19.608	0	0
GRB2	-1.2	45.699	71.442	8.75989e-26	4.16452e-25
HDDC3	-0.578	5.545	19.924	0	0
DCTPP1	-0.636	9.473	24.257	0	0
IARS	-0.606	5.719	20.114	0	0
EXOSC5	-0.614	7.285	21.79	0	0
FBH1	-0.587	3.481	17.552	0	0
AK3	-0.583	5.172	19.513	0	0
MPDU1	-0.602	9.697	24.794	0	0
FH	-0.6	6.539	20.968	0	0
AHCY	-0.641	10.244	25.269	0	0
SCIMP	-0.773	10.269	24.7	0	0
DPF2	-0.609	8.652	23.529	0	0
POLR2G	-0.688	19.145	36.622	5.55998e-38	4.00736e-37
CREB3	-0.578	4.898	19.07	0	0
U2AF2	-0.671	17.305	34.314	5.14576e-40	3.98057e-39
GBF1	-0.593	2.312	16.256	0	0
CBR1	-0.585	4.102	18.216	0	0
PSMC6	-0.677	18.647	36.053	2.47074e-38	1.80311e-37
SAR1A	-0.603	6.937	21.379	0	0
ATP1A1	-0.603	6.638	21.157	0	0
STX16	-0.624	7.136	21.727	0	0
NDUFA2	-0.845	25.982	45.256	3.21164e-32	1.89547e-31
RERE	-0.629	9.05	24.13	0	0
SUPT20H	-0.613	7.31	21.885	0	0
NT5DC1	-0.611	10.368	25.332	0	0
ASCC2	-0.598	8.652	23.593	0	0
HIST1H1C	-0.673	13.376	28.937	0	0
PTP4A2	-0.679	18.946	36.401	7.0265e-38	5.04409e-37
ZGPAT	-0.577	7.011	21.537	0	0
SEC24A	-0.58	3.381	17.362	0	0
GNPTAB	-0.618	3.68	17.774	0	0
SMCHD1	-1.18	49.403	73.529	4.93404e-25	2.28318e-24
HADHA	-0.738	22.228	40.544	1.07291e-34	6.90354e-34
PSMD4	-0.77	24.018	43.011	2.85975e-33	1.74965e-32
G6PD	-0.588	6.663	21.063	0	0
NEMF	-0.732	22.302	40.228	9.97732e-35	6.42559e-34
EIF2AK3	-0.612	9.498	24.636	0	0
BTAF1	-0.588	8.454	23.34	0	0
ACTR1B	-0.6	8.652	23.498	0	0
ROMO1	-0.929	30.085	49.178	5.21493e-30	2.86064e-29
MAP3K1	-0.653	8.976	23.656	0	0
PSMC3	-0.665	16.584	33.586	2.67551e-40	2.08919e-39
CNTRL	-0.676	13.401	28.937	1.4013e-45	1.26117e-44
IL10RB	-0.596	5.644	19.798	0	0
POLE4	-0.67	17.429	33.997	2.01046e-39	1.52455e-38
NUDT4	-0.591	4.525	18.596	0	0
TLK1	-0.63	13.899	29.696	1.4013e-44	1.26117e-43
KCNA3	-0.582	4.252	18.374	0	0
PBRM1	-0.58	4.973	19.197	0	0
HIKESHI	-0.614	13.003	28.431	0	0
HDAC9	-0.653	9.1	23.561	0	0
P2RY8	-0.638	10.641	25.49	0	0
AIP	-0.738	23.918	42.6	4.67338e-33	2.8399e-32
FAM3C	-0.636	13.998	30.266	5.74532e-44	5.0727e-43
GPANK1	-0.59	4.351	18.438	0	0
AARSD1	-0.581	4.724	18.849	0	0
BSDC1	-0.605	8.13	22.992	0	0
GGA1	-0.607	7.981	22.549	0	0
PIN1	-0.631	15.365	31.594	6.86496e-42	5.66012e-41
YIPF2	-0.563	2.884	16.698	0	0
TRAPPC1	-0.98	32.521	54.491	2.60876e-28	1.35151e-27
H2AFZ	-0.962	36.3	56.546	2.15979e-27	1.08372e-26
HPCAL1	-0.639	9.05	23.719	0	0
STOML2	-0.684	16.31	32.258	9.92484e-41	7.87841e-40
PLPBP	-0.607	6.017	20.145	0	0
NUP50	-0.584	4.749	18.817	0	0
FAM207A	-0.573	3.953	17.837	0	0
JPX	-0.611	12.158	27.799	0	0
PPWD1	-0.612	5.917	20.114	0	0
HERC5	-0.688	10.467	25.111	0	0
LRWD1	-0.577	3.232	17.078	0	0
RHOT2	-0.607	11.76	27.166	0	0
DSTN	-0.622	8.951	23.498	0	0
DERL1	-0.796	21.333	37.824	3.4918e-35	2.28569e-34
VMP1	-0.581	8.205	22.739	0	0
OSTF1	-0.803	27.772	47.913	3.09696e-30	1.71499e-29
PDHB	-0.582	8.553	23.055	0	0
CARHSP1	-0.61	9.498	24.067	0	0
GYG1	-0.599	7.161	21.284	0	0
METTL9	-0.635	15.863	32.258	1.18408e-40	9.37515e-40
CBX5	-0.607	6.514	20.778	0	0
UHMK1	-0.636	14.918	31.088	5.2927e-42	4.37387e-41
GTF3C6	-0.658	15.987	32.037	1.21505e-40	9.61682e-40
ERN1	-0.599	2.561	16.224	0	0
SREBF2	-0.614	6.514	20.746	0	0
BSCL2	-0.582	6.589	20.778	0	0
ITFG1	-0.579	9.1	23.719	0	0
UBR4	-0.59	6.067	20.335	0	0
ADI1	-0.608	11.909	26.977	0	0
GFPT1	-0.561	3.63	17.426	0	0
SH3GLB1	-0.638	16.36	32.574	6.14251e-40	4.73631e-39
SH2B1	-0.619	4.252	18.121	0	0
PLEKHF2	-0.725	16.559	32.068	4.73364e-40	3.671e-39
MED8	-0.571	7.434	21.822	0	0
METTL5	-0.607	14.222	29.949	4.37205e-43	3.75128e-42
CDC25B	-0.622	10.07	24.794	0	0
TAF7	-0.842	30.557	49.937	6.1684e-29	3.27925e-28
EXOC4	-0.594	7.658	22.011	0	0
KHDC4	-0.579	2.735	16.445	0	0
TPP2	-0.585	8.304	22.802	0	0
ANAPC13	-0.589	7.931	22.391	0	0
USP16	-0.708	21.954	40.544	1.28356e-33	7.9456e-33
CCDC90B	-0.608	11.114	25.933	0	0
PRPF19	-0.58	6.29	20.398	0	0
UAP1	-0.622	6.166	20.114	0	0
SPI1	-0.63	9.796	24.352	0	0
TRAM1	-0.869	27.598	46.11	3.16799e-30	1.75343e-29
PHF20L1	-0.586	7.509	21.853	0	0
ATG3	-0.651	17.678	34.314	6.56809e-38	4.72289e-37
ATIC	-0.619	10.293	24.763	0	0
KDM6A	-0.601	6.266	20.398	0	0
PRDM2	-0.666	17.727	34.567	1.20717e-37	8.60847e-37
NSUN5	-0.592	9.597	24.13	0	0
UNC13D	-0.575	2.785	16.382	0	0
PNRC2	-0.779	26.28	45.383	1.35996e-30	7.61843e-30
INTS11	-0.607	13.675	29.159	1.4013e-43	1.22193e-42
MGMT	-0.575	12.208	27.388	0	0
ERC1	-0.568	3.506	17.204	0	0
IFIH1	-0.623	8.18	22.707	0	0
ZDHHC12	-0.57	6.837	20.936	0	0
NUMA1	-0.642	6.365	20.398	0	0
ING4	-0.645	8.478	22.644	0	0
DOCK10	-0.622	7.061	21.126	0	0
PKM	-0.935	33.739	53.542	2.67572e-27	1.33761e-26
SSSCA1	-0.585	10.99	25.965	0	0
UTRN	-0.721	18.449	34.693	6.7829e-37	4.71976e-36
SPNS1	-0.547	4.699	18.596	0	0
CISD2	-0.623	10.915	25.901	0	0
RIOK3	-0.619	16.285	32.29	2.66647e-39	2.0135e-38
HDAC2	-0.597	12.208	27.388	0	0
TIAL1	-0.682	20.562	37.919	1.75492e-34	1.11949e-33
GIGYF2	-0.564	3.357	16.951	0	0
MPV17	-0.573	9	23.403	0	0
AL390728.5	-0.602	1.566	15.022	0	0
NCBP2	-0.615	11.909	26.85	0	0
CTSS	-1.007	38.488	61.828	1.82367e-25	8.57525e-25
PSMD11	-0.623	15.689	31.72	7.07502e-40	5.43976e-39
PDXK	-0.554	2.287	15.781	0	0
IFIT3	-0.828	17.454	31.12	5.88928e-39	4.38863e-38
BDP1	-0.639	16.236	32.258	3.59663e-39	2.70356e-38
RICTOR	-0.621	9.1	23.593	0	0
FLII	-0.572	5.122	18.912	0	0
TERF1	-0.569	6.042	20.051	0	0
GNB2	-0.65	18.125	34.693	9.09247e-37	6.29025e-36
FOXRED1	-0.552	3.904	17.584	0	0
MRPL58	-0.56	6.813	20.746	0	0
PPP2R5E	-0.583	8.578	23.023	0	0
CKLF	-0.597	10.99	25.838	0	0
TRNT1	-0.584	4.923	18.754	0	0
CRTC3	-0.569	6.614	20.62	0	0
SLC30A5	-0.555	8.429	22.865	0	0
ZNF431	-0.623	7.931	22.233	0	0
NUDCD2	-0.579	12.581	27.672	7.00649e-45	6.30584e-44
CCDC12	-0.748	25.957	45.541	4.43979e-30	2.4429e-29
AIDA	-0.651	9.448	23.751	0	0
PPP3CA	-0.633	11.611	26.66	0	0
NORAD	-0.587	8.926	23.466	0	0
LARP4	-0.568	4.5	18.153	0	0
ANKRD17	-0.575	3.779	17.331	0	0
VPS4A	-0.585	10.691	25.49	0	0
LINC02384	-0.564	2.834	16.224	0	0
SLC25A4	-0.567	4.625	18.248	0	0
ZNF22	-0.622	13.749	29.096	1.33684e-42	1.12636e-41
RDH11	-0.57	4.053	17.584	0	0
PSMA6	-0.883	29.189	49.494	2.31353e-28	1.20319e-27
HNRNPA2B1	-1.04	75.485	92.347	3.95212e-22	1.64184e-21
LGALS3	-0.594	3.754	17.236	0	0
CEPT1	-0.604	7.434	21.569	0	0
IGBP1	-0.733	24.764	43.517	1.03531e-30	5.82607e-30
SRP19	-0.752	22.327	40.006	1.71755e-32	1.02407e-31
HCFC1	-0.569	3.555	17.141	0	0
NSL1	-0.585	8.826	23.182	0	0
POLR2F	-0.603	14.893	30.55	1.59604e-40	1.2563e-39
TMX2	-0.564	8.304	22.517	0	0
MRPL3	-0.578	11.81	26.755	0	0
PDCD5	-0.704	19.12	35.737	2.60677e-35	1.71523e-34
TAF4B	-0.584	3.406	16.983	0	0
VPS37B	-0.633	16.435	32.827	3.8693e-38	2.80854e-37
SUDS3	-0.565	7.882	22.011	0	0
PRPSAP2	-0.567	9.945	24.447	0	0
COASY	-0.557	8.056	22.138	0	0
MAGEF1	-0.602	4.923	18.469	0	0
CKAP4	-0.611	6.415	20.145	0	0
HVCN1	-0.884	35.157	51.36	1.22084e-26	5.97277e-26
MRPL49	-0.575	6.663	20.588	0	0
CXCR3	-0.634	3.431	16.825	0	0
PNP	-0.598	8.031	22.106	0	0
BTN3A1	-0.593	4.923	18.564	0	0
CD79A	-0.439	90.055	95.541	8.1284e-22	3.33689e-21
HMGN3	-0.891	30.383	51.265	1.61591e-27	8.14039e-27
YKT6	-0.548	4.625	18.248	0	0
WIPI2	-0.567	8.777	23.087	0	0
CCDC47	-0.557	6.763	20.683	0	0
MDM2	-0.574	5.022	18.627	0	0
CHTOP	-0.582	9.299	23.593	0	0
PDK1	-0.601	4.948	18.469	0	0
IMMT	-0.569	8.205	22.233	0	0
MPLKIP	-0.587	9.746	23.972	0	0
SMG1	-0.608	14.172	29.728	3.54627e-41	2.86253e-40
IFI44L	-0.804	31.726	43.359	1.84284e-28	9.62821e-28
TMEM263	-0.562	6.539	20.525	0	0
PPP4R3A	-0.584	9.423	23.814	0	0
UCHL5	-0.56	7.534	21.505	0	0
EID1	-0.899	33.267	54.301	2.60142e-26	1.25869e-25
RAD23B	-0.54	5.719	19.545	0	0
EHMT1	-0.573	11.81	26.692	1.4013e-45	1.26117e-44
RUVBL2	-0.559	6.489	20.145	0	0
CYTH1	-0.704	21.905	39.342	2.92216e-32	1.72652e-31
MRPL2	-0.538	6.862	20.746	0	0
IWS1	-0.579	6.464	20.272	0	0
TFAM	-0.622	15.937	31.752	2.23864e-38	1.63761e-37
PPP1CA	-1.158	42.317	67.173	8.50914e-24	3.76135e-23
GLUD1	-0.578	9.697	23.972	0	0
GHITM	-0.889	29.239	49.526	1.11303e-27	5.64272e-27
SURF1	-0.574	11.686	26.407	1.4013e-45	1.26117e-44
AIM2	-0.682	10.219	23.719	0	0
EBPL	-0.543	4.699	18.248	0	0
PDHA1	-0.553	7.658	21.537	0	0
TMOD3	-0.583	8.18	22.17	0	0
CCDC50	-0.678	20.636	36.812	1.96259e-33	1.20726e-32
CALM3	-0.76	23.67	41.303	7.85698e-31	4.43417e-30
MGAT2	-0.553	5.594	19.165	0	0
ATXN10	-0.665	20.388	37.634	4.33652e-33	2.63817e-32
PSMB6	-0.913	31.701	51.328	1.30692e-26	6.38372e-26
CAND1	-0.569	11.213	26.059	0	0
PIH1D1	-0.628	17.777	34.156	1.2974e-35	8.6264e-35
ORMDL1	-0.624	18.548	34.883	7.72481e-35	5.00335e-34
TAZ	-0.589	10.84	25.364	0	0
WDR33	-0.618	17.578	33.997	1.16807e-35	7.78808e-35
MRPL32	-0.553	10.094	24.383	0	0
BAK1	-0.592	9.349	23.213	0	0
OCIAD1	-0.77	27.35	46.869	3.73334e-28	1.92486e-27
TTC37	-0.568	4.301	17.679	0	0
CLN6	-0.546	2.412	15.497	0	0
[truncated: 9,228 more rows]

## Sheet: Table S9 T cells
Supplementary Table S9. List of the highly significant DE genes in T cells between children with mild and moderate COVID-19 vs adults with severe and critical COVID-19.
	log2FC	percentage	percentage_other	mwu_pval	mwu_qval
FTH1	2.646	98.908	88.142	0	0
FAU	1.331	99.49	97.023	0	0
EIF1	1.299	99.633	97.93	0	0
H3F3B	1.591	98.793	94.902	0	0
NACA	1.497	98.733	94.608	0	0
PCBP2	2.136	90.888	76.604	0	0
EEF1D	1.442	97.374	91.809	0	0
GADD45B	3.128	82.576	54.6	0	0
FTL	1.802	98.08	89.011	0	0
PTMA	0.983	99.637	98.211	0	0
FOS	3.185	79.361	57.475	0	0
PFDN5	1.283	95.561	90.442	0	0
EEF1A1	1.007	99.837	98.134	0	0
ZFP36	2.438	78.628	60.376	0	0
EEF1B2	1.416	95.82	89.497	0	0
PABPC1	1.228	93.223	88.807	0	0
COMMD6	1.312	86.521	80.13	0	0
HNRNPA1	1.031	96.107	91.745	0	0
JUNB	1.521	93.175	89.292	0	0
TMSB10	0.539	99.574	99.093	0	0
DNAJB1	1.979	69.245	52.556	0	0
IER2	1.618	83.827	73.166	0	0
LEPROTL1	1.874	71.396	55.443	0	0
NPM1	1.036	91.824	87.925	0	0
SARAF	1.075	93.924	91.081	0	0
BTF3	0.988	94.294	89.42	0	0
PCBP1	2.2	57.913	31.05	0	0
PPDPF	1.088	79.6	75.364	0	0
FXYD5	1.017	87.083	84.424	0	0
C12orf57	1.313	81.413	74.099	0	0
COX4I1	0.945	91.322	87.03	0	0
HINT1	0.98	85.557	81.306	0	0
CIRBP	0.945	85.62	82.852	0	0
RACK1	0.8	97.753	94.378	0	0
HSP90AB1	0.871	82.951	82.149	0	0
UBB	0.818	82.54	80.795	0	0
ATP5MG	0.836	86.943	83.925	0	0
TSC22D3	1.238	87.712	82.596	0	0
DUSP1	1.5	76.954	67.659	0	0
TUBB4B	1.959	54.71	32.89	0	0
UBC	0.53	94.772	95.068	0	0
RBM3	1.079	76.468	69.755	0	0
GYPC	1.239	67.32	58.996	0	0
EIF3K	0.884	80.142	75.76	0	0
ATP5F1E	0.595	94.103	92.627	0	0
B2M	0.414	99.976	99.77	0	0
JUN	1.122	82.345	78.623	0	0
SRSF7	0.666	73.878	75.863	0	0
ATP5MC2	0.603	87.031	85.663	0	0
MGAT4A	1.405	56.255	42.589	0	0
HNRNPDL	0.498	84.082	85.369	0	0
SERTAD1	1.769	39.589	15.5	0	0
HSPA8	0.518	85.696	86.404	0	0
TMA7	0.417	92.003	92.282	0	0
SAP18	0.66	66.344	65.857	0	0
SRSF3	0.812	63.24	60.963	0	0
TUBA1A	1.214	56.016	47.202	0	0
ATP6V1G1	0.566	70.787	71.62	0	0
EEF2	0.476	88.019	88.04	0	0
DAZAP2	0.378	77.321	80.45	0	0
DNAJA1	1.134	50.749	42.627	0	0
DUSP2	1.445	51	37.644	0	0
SMDT1	0.797	59.833	56.478	0	0
SLC25A3	0.649	64.121	61.781	0	0
YPEL5	1.227	45.179	33.184	0	0
NDUFA4	0.318	72.783	75.556	0	0
COX7C	0.338	88.577	89.33	0	0
YBX1	0.518	67.587	67.212	0	0
IFRD1	1.268	36.051	21.007	0	0
SRP14	0.208	81.995	85.165	0	0
CD7	0.692	63.921	61.283	0	0
SNHG15	1.099	40.314	28.559	0	0
HERPUD1	1.056	42.645	32.29	0	0
OCIAD2	0.826	47.554	42.308	0	0
LAPTM5	0.222	80.795	84.091	0	0
EIF3H	0.348	65.611	68.387	0	0
LDHB	0.375	77.512	78.827	0	0
RSL24D1	0.541	54.367	54.178	0	0
UXT	0.436	57.845	59.558	0	0
LDHA	0.423	61.925	63.545	0	0
HSPA5	0.485	57.407	58.996	0	0
DDX5	-0.065	87.621	94.799	0	0
SNRPD2	0.141	76.6	80.961	0	0
SNHG8	0.574	57.471	56.606	0	0
AIF1	1.096	20.085	4.204	0	0
SERP1	0.257	63.463	67.659	0	0
OSER1	0.982	30.644	18.413	0	0
TNFAIP3	0.836	53.49	47.623	0	0
PPIB	0.164	73.97	77.933	0	0
SSR2	0.158	65.814	70.892	0	0
NR4A2	1.062	29.329	16.381	0	0
GAPDH	0.419	88.501	86.749	0	0
CITED2	0.938	36.158	27.089	0	0
ZFAS1	0.263	64.949	69.052	0	0
AES	0.113	71.591	77.166	0	0
ELOB	0.083	65.499	71.275	0	0
SUMO2	0.054	72.233	77.588	0	0
GTF3A	0.302	54.801	58.255	0	0
SBDS	0.67	46.275	42.461	0	0
DNAJB6	0.748	39.186	34.104	0	0
ITM2B	0.08	86.322	90.391	0	0
OST4	-0.042	75.273	82.596	0	0
EIF3G	0.075	62.431	69.052	0	0
RBM8A	0.366	50.375	51.968	0	0
NFKBIA	0.377	72.556	75.543	0	0
YWHAZ	-0.027	76.042	82.303	0	0
PGK1	0.206	57.877	61.998	0	0
PAIP2	0.349	49.984	52.517	0	0
RHOA	0.005	75.775	81.127	0	0
PSME1	0.009	77.361	82.673	0	0
SNRPA1	0.589	41.011	38.155	0	0
RGS10	0.333	52.55	55.15	0	0
PPP1R15A	0.535	50.363	49.834	0	0
UQCRH	0.062	62.332	68.541	0	0
LSM7	0.249	51.713	55.034	0	0
PNRC1	0.299	55.71	59.315	0	0
COX7A2	0.021	64.176	70.406	0	0
SERF2	0.008	91.334	94.224	0	0
EIF3F	0.031	66.683	72.757	0	0
SLC25A5	0.316	56.558	57.692	0	0
UQCR11	-0.084	68.643	76.731	0	0
CLK1	0.636	39.927	35.829	0	0
SKP1	-0.103	68.053	76.476	0	0
RABGGTB	0.745	32.493	25.415	0	0
RSL1D1	0.482	44.665	44.16	0	0
DDIT3	0.808	23.097	12.318	0	0
RGCC	0.854	24.536	14.452	0	0
APRT	0.038	59.873	67.046	0	0
COTL1	0.607	41.019	36.545	0	0
NCL	0.013	65.308	72.272	0	0
ARL6IP4	0.123	54.196	60.197	0	0
CD55	0.68	37.023	31.881	0	0
EIF4A3	0.75	27.64	19.665	0	0
HIGD2A	0.073	57.26	63.455	0	0
CCNI	-0.017	74.914	80.948	0	0
UBE2D3	-0.108	66.197	74.572	0	0
WASHC1	0.74	25.894	17.314	0	0
GUK1	0.027	57.793	64.592	0	0
CALM1	0.052	90.963	93.355	0	0
ODC1	0.766	22.257	12.791	0	0
COX6C	-0.079	72.42	79.325	0	0
PTP4A1	0.726	24.823	16.752	0	0
SH3BGRL3	0.19	90.039	91.809	0	0
ATP5F1D	-0.031	58.925	66.471	0	0
FAM177A1	0.705	30.6	25.466	0	0
SRRM1	0.076	54.558	61.078	0	0
RGS2	0.702	14.3	3.872	0	0
C19orf53	0.035	52.813	60.516	0	0
TOMM7	0.053	83.011	86.443	0	0
GTF2B	0.617	30.66	25.773	0	0
C9orf16	0.089	51.586	57.309	0	0
PLK2	0.634	11.22	0.946	0	0
TUBB2A	0.648	14.778	5.06	0	0
SEC61G	0.016	53.072	60.005	0	0
CCNL1	-0.018	58.837	67.352	3.92364e-44	1.4013e-43
SLC2A3	0.4	45.514	46.384	0	0
CMPK1	0.622	25.715	20.01	0	0
CD69	0.184	66.969	72.093	6.03101e-39	2.03987e-38
BZW1	0.277	42.139	44.429	3.36312e-44	1.20512e-43
NPIPB4	0.575	10.471	1.329	0	0
KLF10	0.588	14.71	6.402	0	0
MIF	-0.122	79.62	85.778	1.07585e-33	3.44261e-33
ZFP36L1	0.41	38.609	38.679	1.11669e-41	3.88804e-41
ZNF331	0.593	21.783	15.346	0	0
CNBP	-0.184	71.699	80.245	5.91279e-32	1.86135e-31
HSPE1	0.161	45.398	49.834	1.18407e-36	3.90739e-36
PDE4D	0.578	19.081	11.986	0	0
NELL2	0.546	19.591	12.433	0	0
STRAP	0.306	36.967	38.398	2.58235e-38	8.67264e-38
LINC02446	0.65	17.727	10.503	0	0
BRD2	0.081	47.422	53.897	2.1292e-31	6.66211e-31
NME2	-0.121	62.658	70.509	1.29581e-28	3.9103e-28
SAT1	0.045	51.948	58.881	3.35784e-30	1.03411e-29
CALM2	-0.186	57.997	67.927	4.12153e-28	1.23651e-27
EIF1B	0.268	39.055	42.027	7.12848e-33	2.26284e-32
TUBA1B	0.164	51.403	53.297	4.92159e-29	1.49184e-28
HSPA1B	0.538	11.933	4.511	0	0
TOMM20	0.029	48.677	55.814	7.14737e-29	2.16248e-28
MED10	0.093	44.673	50.907	9.85249e-30	3.01514e-29
DDIT4	0.257	46.801	49.438	4.15143e-28	1.24533e-27
MARCKSL1	0.509	18.448	12.599	0	0
CAMK4	0.309	39.545	40.774	3.02403e-30	9.31783e-30
ID1	0.476	7.993	0.473	0	0
RNF138	0.464	26.456	23.614	1.00345e-37	3.34825e-37
HBP1	0.468	22.424	17.864	1.90156e-42	6.6884e-42
KRT10	0.254	36.461	38.64	3.68082e-29	1.11769e-28
CSRNP1	0.486	20.555	15.627	3.36312e-44	1.20512e-43
IFITM3	0.516	21.38	16.279	9.75304e-43	3.44159e-42
CD3E	0.111	91.362	91.26	1.3709e-21	3.79349e-21
HMGN1	-0.245	60.264	70.675	1.22976e-22	3.44457e-22
CD8B	0.471	32.911	29.121	1.53761e-30	4.75894e-30
ST13	0.025	47.813	54.958	4.84976e-24	1.38349e-23
UBXN1	-0.21	56.331	66.739	4.33491e-22	1.20669e-21
LIMD2	-0.222	76.309	84.168	9.46132e-21	2.58888e-20
SRSF2	-0.107	52.339	61.308	1.64412e-22	4.5999e-22
LEF1	0.349	36.421	35.523	5.08949e-27	1.50276e-26
GPX4	-0.028	47.765	55.878	5.77659e-23	1.62573e-22
CDKN1A	0.441	7.662	1.035	0	0
FIS1	0.084	41.055	46.959	3.27943e-23	9.2638e-23
SNAI1	0.399	7.052	0.486	0	0
MORF4L1	-0.213	53.454	64.388	4.1862e-20	1.13458e-19
CD74	0.403	64.599	59.865	2.21075e-19	5.94005e-19
SPCS1	-0.216	52.721	63.302	3.64866e-20	9.90333e-20
NDUFB11	-0.234	55.056	65.385	1.73893e-19	4.67853e-19
ZFAND2A	0.447	19.033	14.81	1.91074e-37	6.35553e-37
COX6B1	-0.328	65.471	76.22	5.31098e-18	1.39882e-17
LITAF	-0.144	55.777	64.963	1.25788e-18	3.34498e-18
TNF	0.522	12.491	6.721	0	0
ANXA2R	0.417	25.851	23.92	2.45353e-28	7.37549e-28
TSPYL2	0.411	24.488	21.365	2.6408e-29	8.03598e-29
C1orf52	0.423	21.735	18.298	8.80446e-32	2.76555e-31
SOX4	0.432	7.726	1.725	0	0
TGIF1	0.402	13.069	7.795	0	0
UBE2D2	-0.326	56.132	68.4	5.42483e-16	1.38798e-15
NDUFA1	-0.311	56.164	67.634	6.56479e-16	1.67788e-15
AP002387.2	0.398	18.842	15.167	4.66956e-31	1.45488e-30
SLC25A6	-0.237	68.376	76.859	4.92269e-15	1.24208e-14
NDUFS5	-0.218	51.259	62.088	1.32936e-15	3.38058e-15
MAPK1IP1L	0.224	34.8	37.248	9.54653e-19	2.54169e-18
DDT	0.164	35.684	39.369	3.51629e-18	9.2905e-18
AL118516.1	0.379	21.571	18.694	4.7504e-26	1.38761e-25
ILF2	0.088	37.529	42.065	1.75141e-17	4.57418e-17
AREG	0.377	13.3	8.203	1.45024e-39	4.93817e-39
SELENOK	0.141	37.804	42.742	4.94758e-17	1.2847e-16
G3BP2	0.155	38.413	42.435	9.29382e-17	2.40348e-16
ABLIM1	0.33	27.847	26.872	1.52572e-20	4.16305e-20
RBM38	0.392	13.133	8.536	1.7444e-37	5.80703e-37
RAC1	0.328	26.042	25.581	1.21343e-20	3.31541e-20
SLC38A2	0.359	24.906	23.422	2.90601e-21	8.0058e-21
HNRNPH3	0.003	43.139	50.064	8.49447e-15	2.13179e-14
SUMO1	0.004	38.485	45.004	4.94136e-15	1.24667e-14
ATP5MC3	-0.168	51.909	60.146	4.33245e-13	1.05647e-12
SEPT7	-0.267	53.717	64.631	9.76449e-13	2.36704e-12
HNRNPK	-0.375	61.722	73.435	3.00343e-12	7.21726e-12
RNMT	0.252	31.895	33.338	2.57717e-16	6.6218e-16
LST1	0.311	5.829	0.818	0	0
NR4A3	0.301	5.829	0.907	0	0
HIST2H2AA4	0.356	11.3	6.875	1.85956e-36	6.12317e-36
RGS1	0.398	16.009	12.139	2.40657e-26	7.0543e-26
IL7R	0.431	71.312	66.279	2.3293e-11	5.49932e-11
NOSIP	-0.139	55.821	65.321	1.05798e-11	2.51298e-11
ATP5MD	-0.307	53.917	65.474	1.09699e-11	2.60487e-11
ATF7IP2	0.335	23.36	22.029	1.3029e-18	3.46392e-18
CBLL1	0.35	16.38	13.021	1.46229e-24	4.19815e-24
VDAC2	0.076	36.509	41.643	2.32519e-13	5.6969e-13
SF3B6	-0.071	41.29	49.31	1.69816e-12	4.10223e-12
KLF2	0.163	36.911	40.212	2.85777e-13	6.98906e-13
SOD2	0.34	22.241	20.828	1.77838e-18	4.71875e-18
NAF1	0.335	11.156	7.079	1.61818e-32	5.1213e-32
POLR1D	-0.068	42.159	50.243	1.00724e-11	2.39339e-11
ATP5ME	-0.16	46.486	56.44	3.27809e-11	7.72056e-11
DDX3Y	0.304	14.619	10.81	6.05878e-25	1.74501e-24
CACYBP	0.093	35.031	39.062	9.64749e-13	2.33915e-12
CHCHD2	-0.333	71.32	80.539	6.68824e-10	1.53224e-09
SUMO3	0.196	30.668	33.146	1.18707e-13	2.9217e-13
NR4A1	0.289	6.044	1.61	0	0
IER3	0.304	6.965	2.594	0	0
NDUFB9	-0.289	51.534	62.688	2.89078e-10	6.66986e-10
EIF4G2	-0.125	45.031	53.91	9.42138e-11	2.19908e-10
S1PR1	0.29	26.568	27.013	2.10046e-14	5.2367e-14
FLT3LG	0.016	47.414	53.246	1.80149e-10	4.17521e-10
MAP1LC3B	0.006	38.78	45.656	2.56531e-11	6.05121e-11
CD47	-0.127	45.199	54.076	2.1256e-10	4.91745e-10
GADD45G	0.27	5.084	0.728	0	0
CDKN2AIP	0.315	19.221	17.289	9.05137e-17	2.34153e-16
TSTD1	0.061	37.951	43.343	1.2829e-10	2.98528e-10
TENT5C	0.321	14.085	10.912	9.28967e-22	2.57501e-21
BEX4	0.281	19.42	17.404	1.58363e-16	4.08238e-16
FOSB	0.272	26.871	26.808	6.17443e-13	1.50171e-12
AMD1	0.26	25.679	26.093	2.9214e-13	7.14395e-13
ID3	0.299	7.335	3.373	4.95154e-39	1.6764e-38
SRSF5	-0.503	70.141	83.874	3.18547e-08	7.00544e-08
RSRC2	0.125	34.401	38.64	1.54223e-10	3.58186e-10
PER1	0.293	14.559	11.513	1.35608e-19	3.65172e-19
ZC3H12A	0.294	12.248	8.932	8.77432e-23	2.46339e-22
PFKFB3	0.284	7.228	3.373	1.21474e-37	4.05103e-37
NCF1	0.282	11.467	7.948	9.0171e-24	2.56298e-23
LYPD3	0.249	5.646	1.776	0	0
ARL4A	0.29	16.555	14.235	2.03234e-16	5.22965e-16
IRS2	0.249	6.913	3.194	4.10082e-36	1.34594e-35
UQCRB	-0.375	72.926	83.044	2.94427e-07	6.30528e-07
WDR74	0.244	25.819	26.974	1.04907e-10	2.44655e-10
HAUS3	0.297	17.934	16.228	5.68881e-14	1.40859e-13
SF3B5	-0.201	43.494	53.68	8.57824e-08	1.86088e-07
CLEC11A	0.266	6.961	3.527	1.4842e-31	4.65021e-31
EIF5A	-0.375	59.288	70.969	7.22574e-07	1.52761e-06
EIF3E	-0.319	61.463	72.067	1.01142e-06	2.12826e-06
METRNL	0.233	4.984	1.495	1.5148e-42	5.33614e-42
EIF3L	-0.234	48.984	59.06	6.06349e-07	1.28481e-06
EVL	-0.549	68.846	83.095	2.14643e-06	4.46737e-06
SEPT9	-0.236	47.689	58.676	6.54462e-07	1.38518e-06
UFC1	-0.196	43.362	53.309	8.65978e-07	1.8249e-06
NGDN	0.219	25.169	26.463	4.76881e-09	1.07048e-08
CTSL	0.212	3.825	0.537	0	0
CKS2	0.269	12.826	10.516	1.38638e-14	3.46817e-14
PMS2	0.253	8.961	6.121	6.62357e-20	1.79078e-19
SNRPF	-0.047	37.095	43.649	7.13139e-07	1.50792e-06
SNHG12	0.168	28.66	30.871	7.33188e-08	1.59493e-07
PASK	0.278	14.392	12.331	9.84549e-13	2.38644e-12
FHIT	0.241	11.22	8.612	9.85576e-16	2.51345e-15
LRRN3	0.21	6.479	3.424	8.17431e-26	2.38144e-25
PDE4B	0.234	15.161	13.123	7.59164e-12	1.80905e-11
USP3	0.234	23.333	24.099	1.6667e-08	3.68575e-08
NBEAL1	0.269	14.806	13.123	1.24288e-11	2.94753e-11
GABARAPL1	0.277	16.336	15.065	1.1145e-10	2.5964e-10
NAMPT	0.268	9.957	7.552	1.81193e-15	4.60102e-15
SMN2	0.196	3.857	0.907	1.41779e-39	4.82838e-39
AC007952.4	0.232	8.805	6.21	5.7132e-17	1.48223e-16
BCAS2	0.132	29.429	32.993	9.8113e-07	2.06595e-06
TIMP1	0.239	16.874	15.564	1.33564e-09	3.03553e-09
ALKBH7	0.09	32.07	36.941	2.94993e-06	6.11453e-06
AL662899.2	0.188	4.004	1.137	6.68296e-36	2.18958e-35
MAGOH	-0.077	36.545	44.454	1.26172e-05	2.56037e-05
VAPA	-0.05	37.079	44.723	1.78765e-05	3.6077e-05
CXCR4	-0.163	62.794	70.815	0.000129013	0.000250973
BUD31	0.042	31.576	36.992	1.32609e-05	2.68807e-05
CSDE1	-0.247	45.247	56.44	0.000116768	0.000228194
ARRDC2	0.232	11.363	9.468	6.67831e-11	1.56196e-10
HSPA2	0.168	3.363	0.741	8.14883e-36	2.66733e-35
ATP5F1C	-0.186	40.661	49.693	9.92029e-05	0.000194291
CD99	-0.288	62.762	71.837	0.000395391	0.000750457
CCNG1	0.215	20.978	21.505	1.37061e-06	2.87212e-06
PIK3R1	0.176	27.52	30.808	2.24902e-05	4.52226e-05
PAXX	-0.315	50.908	62.65	0.000403717	0.00076602
DNAJB9	0.202	17.053	16.624	2.96763e-07	6.35475e-07
SOD1	-0.482	60.053	73.575	0.000649203	0.0012149
RGS16	0.157	4.032	1.636	1.09794e-24	3.15547e-24
SF3B1	-0.247	46.235	57.475	0.000492511	0.000930643
EIF4B	-0.242	48.147	58.83	0.000576601	0.00108751
UBE2B	-0.075	38.736	46.946	0.000329045	0.000629702
GPSM3	-0.511	65.069	78.648	0.00126162	0.00232954
TSPYL4	0.193	8.985	7.079	6.19211e-11	1.4495e-10
FST	0.147	2.395	0.038	6.35909e-42	2.22176e-41
C1QBP	-0.164	40.278	49.323	0.000463626	0.000878114
CNBD2	0.194	7.718	5.75	6.89729e-12	1.64553e-11
AC013394.1	0.164	4.825	2.619	2.15471e-18	5.71044e-18
COX7A2L	-0.162	38.915	48.352	0.00060774	0.00114047
KLF3	0.17	24.655	26.616	6.04943e-05	0.000119667
ARL4D	0.165	4.283	2.083	2.62321e-20	7.13437e-20
TMEM258	-0.413	52.104	64.899	0.00148208	0.00272623
C9orf72	0.154	4.542	2.377	1.31888e-18	3.50566e-18
SLC7A5	0.214	7.224	5.303	6.40322e-12	1.52976e-11
ZBTB1	0.214	16.993	16.739	4.97817e-06	1.02338e-05
LSM5	0.046	29.771	34.385	0.000271734	0.000521795
CKAP4	0.136	2.674	0.473	6.57474e-32	2.06812e-31
SMAD7	0.15	4.725	2.594	2.78948e-17	7.26655e-17
TMIGD2	0.164	11.941	10.44	1.2137e-07	2.62609e-07
GPBP1	0.03	33.879	39.484	0.00063759	0.00119335
PTS	0.209	10.666	9.238	5.32441e-08	1.16387e-07
RNF130	0.151	5.423	3.45	5.39477e-14	1.33619e-13
ATF3	0.145	4.124	2.083	5.73911e-18	1.51108e-17
KTI12	0.186	8.961	7.386	8.67101e-09	1.93479e-08
IGLV2-14	0.13	3.638	1.559	2.65734e-20	7.22639e-20
ATP6V0C	-0.326	46.059	58.766	0.00293465	0.00526139
CHMP1B	0.217	15.802	15.538	1.45531e-05	2.94632e-05
EGR1	0.137	3.622	1.61	1.08821e-19	2.93201e-19
CHIC2	0.179	20.44	21.569	0.000110885	0.000216855
JAML	0.173	7.598	5.878	1.35049e-09	3.06898e-09
ARMH1	0.166	10.873	9.456	3.83848e-07	8.18416e-07
SIK1B	0.123	2.598	0.588	2.70885e-27	8.03747e-27
RASD1	0.127	2.415	0.409	1.74151e-29	5.31141e-29
TAGLN2	-0.421	58.411	70.751	0.00554953	0.0097253
IGKV4-1	0.136	2.929	0.971	1.22265e-22	3.42505e-22
FXYD7	0.158	7.742	6.095	7.05474e-09	1.57807e-08
RTRAF	-0.259	41.585	52.121	0.00453749	0.0079968
COG3	0.198	15.479	15.206	4.24706e-05	8.43988e-05
BCL2A1	0.161	7.881	6.389	5.37167e-08	1.17388e-07
MTRNR2L12	0.12	2.877	1.048	2.83972e-20	7.71978e-20
PCGF5	0.139	24.205	26.68	0.00122588	0.00226423
MTFP1	0.213	16.109	16.42	0.000139442	0.000270805
CALHM6	0.119	3.391	1.597	9.68895e-17	2.5054e-16
SS18L2	0.098	25.699	29.389	0.00168688	0.00309357
NPIPB11	0.118	2.817	1.009	2.89762e-20	7.87452e-20
SEC14L2	0.12	3.012	1.227	1.18601e-18	3.15525e-18
CST3	0.106	3.311	1.559	7.58651e-16	1.93718e-15
APEX1	0.007	31.748	37.682	0.00520043	0.00912407
MXRA8	0.11	1.996	0.268	9.72389e-27	2.86383e-26
YRDC	0.124	3.259	1.572	1.2911e-15	3.28433e-15
H2AFX	0.117	23.544	25.441	0.00227854	0.00410905
AC012615.1	0.16	8.985	7.807	3.799e-06	7.84899e-06
TMEM39A	0.158	7.67	6.325	5.95939e-07	1.26286e-06
TRBV5-6	0.122	2.622	1.009	3.60825e-17	9.38531e-17
BPGM	0.154	6.654	5.341	4.42683e-07	9.41134e-07
AC136475.2	0.112	3.06	1.508	3.14561e-14	7.81907e-14
DNAJC25-GNG10	0.1	2.164	0.588	2.48926e-20	6.77386e-20
AL136454.1	0.106	2.399	0.831	3.78041e-18	9.98401e-18
HIST1H3H	0.095	2.02	0.511	6.53871e-20	1.76804e-19
AC015912.3	0.12	3.502	2.134	3.15135e-10	7.26759e-10
IGLV3-25	0.094	1.658	0.256	2.39134e-21	6.59766e-21
TWF1	0.172	13.882	13.838	0.00181163	0.00331935
KPNA2	0.165	12.623	12.331	0.00113108	0.00209216
R3HDM2	0.112	5.08	3.795	4.48113e-07	9.52344e-07
OAT	0.167	15.085	15.487	0.00315786	0.00560894
ELL2	0.119	4.694	3.45	3.72575e-07	7.94941e-07
RASGEF1B	0.089	2.319	0.984	1.04582e-13	2.57822e-13
MBIP	0.153	10.28	9.686	0.000661768	0.00123803
KLRC3	0.12	4.562	3.322	3.67316e-07	7.83927e-07
GADD45A	0.129	6.128	5.022	1.44561e-05	2.92716e-05
THAP9-AS1	0.117	5.343	4.178	3.41294e-06	7.06217e-06
BX284668.6	0.099	2.861	1.584	1.39605e-10	3.24669e-10
CFP	0.082	1.785	0.498	1.33176e-16	3.43711e-16
AVPI1	0.09	2.582	1.329	3.94711e-11	9.27195e-11
AK5	0.098	4.538	3.361	1.03534e-06	2.1784e-06
HSF2	0.139	8.236	7.411	0.00034166	0.000649745
LINC01089	0.162	12.746	12.637	0.00376683	0.00665551
AL109955.1	0.09	2.578	1.354	1.1018e-10	2.56756e-10
ZC3H11B	0.073	1.343	0.153	2.72459e-19	7.31178e-19
TCP11L2	0.121	8.084	7.322	0.000743179	0.00138436
AC007326.4	0.067	1.163	0	9.30208e-22	2.57815e-21
N4BP3	0.072	1.598	0.486	5.05925e-14	1.25399e-13
AL359513.1	0.088	2.944	1.878	1.32873e-07	2.87316e-07
BRI3	0.103	4.427	3.45	2.56931e-05	5.14583e-05
RBM34	0.122	8.471	7.82	0.0024181	0.00435589
SLC4A10	0.074	1.916	0.843	6.07656e-11	1.423e-10
DNAJB4	0.11	4.841	3.897	6.86745e-05	0.00013522
CD83	0.122	7.335	6.593	0.00129229	0.0023847
MIR22HG	0.087	3.514	2.504	3.11915e-06	6.46086e-06
TRBV7-2	0.103	4.048	2.99	1.42646e-05	2.88886e-05
EFNA1	0.064	1.494	0.447	2.75418e-13	6.73843e-13
PPP1R14B	0.11	3.271	2.287	2.35684e-06	4.89606e-06
SPINK2	0.069	2.14	1.112	3.4299e-09	7.72284e-09
UTP15	0.109	5.028	4.14	0.000177131	0.000342382
KLF4	0.06	1.203	0.179	4.47172e-16	1.14508e-15
LINC01259	0.078	2.57	1.61	3.86902e-07	8.24784e-07
LYRM9	0.098	5.056	4.255	0.000550326	0.00103843
BBC3	0.1	6.363	5.648	0.00214678	0.00387605
LACTB2-AS1	0.078	3.53	2.658	4.8941e-05	9.70582e-05
MAML3	0.058	1.155	0.217	4.28898e-14	1.06437e-13
CR2	0.055	1.088	0.166	1.58545e-14	3.96003e-14
CHKA	0.064	1.642	0.728	1.90642e-09	4.3206e-09
DDN-AS1	0.067	2.227	1.329	4.60875e-07	9.7895e-07
TRBV6-2	0.07	2.423	1.508	1.62087e-06	3.3834e-06
ZDBF2	0.061	1.897	0.997	4.57012e-08	1.00169e-07
SULT1A1	0.1	3.267	2.441	6.13956e-05	0.00012141
C16orf74	0.078	3.57	2.76	0.000166236	0.000321657
TMEM191C	0.099	6.044	5.418	0.00431536	0.0076125
TRBV2	0.087	5.052	4.268	0.00227171	0.00409917
NRCAM	0.051	0.932	0.089	2.17254e-14	5.41473e-14
FXYD2	0.072	2.415	1.597	1.05528e-05	2.14899e-05
CHAC1	0.05	1.044	0.204	1.31897e-12	3.19257e-12
TOLLIP-AS1	0.076	2.454	1.648	1.29983e-05	2.63725e-05
TRAV29DV5	0.074	5.048	4.255	0.00259782	0.00466611
SLC25A33	0.099	4.638	3.974	0.00253063	0.00454745
REG4	0.05	1.283	0.498	4.96096e-09	1.1133e-08
TRBV6-4	0.061	1.586	0.805	2.39161e-07	5.13571e-07
BLK	0.052	1.259	0.486	5.81841e-09	1.30392e-08
TRBV4-2	0.067	3.044	2.274	0.000332626	0.000636354
HLA-DQA2	0.073	1.765	1.009	1.83224e-06	3.81902e-06
AAED1	0.068	2.769	2.044	0.000202782	0.000391092
PADI4	0.049	1.43	0.703	3.69894e-07	7.8936e-07
IL23A	0.06	3.188	2.504	0.000950849	0.00176537
SIK1	0.045	1.159	0.434	1.30011e-08	2.88849e-08
AP000547.3	0.044	0.813	0.089	2.49984e-12	6.01608e-12
CR1	0.044	1.036	0.319	2.15645e-09	4.88087e-09
SUSD4	0.05	1.785	1.086	1.309e-05	2.65498e-05
KIR3DL2	0.055	2.303	1.61	0.000152223	0.000294824
AC016405.3	0.047	1.303	0.626	6.96771e-07	1.47383e-06
CTH	0.045	1.187	0.524	3.21209e-07	6.86611e-07
EPHA4	0.06	3.582	2.977	0.00464594	0.00818317
AC104506.1	0.048	1.219	0.562	5.95531e-07	1.2621e-06
NRIP3	0.039	0.821	0.166	4.68411e-10	1.07707e-09
RND1	0.044	1.259	0.613	1.4922e-06	3.11884e-06
SPRY1	0.048	1.478	0.856	2.0564e-05	4.13907e-05
WNT11	0.039	0.638	0.013	4.59734e-12	1.10104e-11
AC013400.1	0.047	1.223	0.613	4.18919e-06	8.6441e-06
PHLDA2	0.039	0.841	0.23	1.26113e-08	2.80396e-08
CXCL16	0.04	0.904	0.294	5.11655e-08	1.12035e-07
GNG8	0.04	0.789	0.192	8.17042e-09	1.82444e-08
TRBV29-1	0.037	2.359	1.751	0.00175451	0.00321613
MAP3K7CL	0.046	1.151	0.562	4.50351e-06	9.27296e-06
FSCN1	0.044	1.187	0.601	6.8276e-06	1.39601e-05
TRBV14	0.055	1.673	1.099	0.000270628	0.000519712
ME1	0.036	0.781	0.204	2.43479e-08	5.36865e-08
AC093635.1	0.046	1.53	0.971	0.000173989	0.000336444
AC010132.3	0.035	0.721	0.153	8.75326e-09	1.95279e-08
AP003108.2	0.05	2	1.457	0.00127761	0.00235869
ERICH6-AS1	0.051	2.307	1.776	0.00298	0.00534189
GFPT2	0.039	0.869	0.319	6.49484e-07	1.37477e-06
AL669831.5	0.045	1.578	1.061	0.000634779	0.00118837
FSBP	0.034	0.753	0.23	3.0255e-07	6.47754e-07
SYS1-DBNDD2	0.031	0.522	0	1.51472e-10	3.51863e-10
BCL6	0.036	0.936	0.422	8.69778e-06	1.77511e-05
SCO2.1	0.043	1.614	1.112	0.0010376	0.00192158
LTK	0.036	1.08	0.575	5.59608e-05	0.000110799
FAM41C	0.03	0.502	0	3.38557e-10	7.80034e-10
PDE9A	0.034	1.06	0.575	9.21265e-05	0.000180738
IGHV3-48	0.033	0.578	0.102	6.45334e-08	1.40836e-07
AC012617.1	0.028	0.494	0.026	4.59528e-09	1.03172e-08
H1F0	0.034	0.837	0.371	2.02097e-05	4.0681e-05
BEND5	0.041	1.677	1.227	0.00378213	0.00668157
PLAUR	0.033	0.92	0.46	6.62501e-05	0.000130468
CCDC184	0.031	1.032	0.575	0.000196083	0.000378443
JCHAIN	0.027	0.932	0.473	8.76314e-05	0.000171961
SLC12A9-AS1	0.03	0.681	0.23	3.69948e-06	7.64466e-06
AC023509.4	0.032	0.956	0.511	0.000164933	0.000319211
TLR5	0.026	0.494	0.051	3.81527e-08	8.37378e-08
AL359711.2	0.032	0.932	0.498	0.00019514	0.000376653
IGLV1-44	0.033	0.829	0.396	7.58775e-05	0.000149137
GEM	0.029	0.697	0.268	1.56693e-05	3.16542e-05
RASL11A	0.029	0.916	0.498	0.000302255	0.000579485
TNFSF13B	0.037	1.315	0.907	0.0034701	0.00614374
FBLN2	0.026	0.578	0.166	4.08887e-06	8.43925e-06
DGCR6	0.025	0.446	0.038	9.16767e-08	1.98804e-07
NREP	0.033	0.817	0.422	0.000283355	0.000543423
TBC1D16	0.029	0.749	0.358	0.000165054	0.00031942
RAMP1	0.031	0.893	0.511	0.000856191	0.00159194
AC098850.3	0.023	0.494	0.115	3.81222e-06	7.87563e-06
CFD	0.035	1.072	0.703	0.00337263	0.00597468
AL353708.1	0.03	0.968	0.601	0.00208833	0.00377276
AC008758.6	0.022	0.383	0.013	1.36834e-07	2.95777e-07
SLC31A2	0.027	0.825	0.473	0.00140441	0.00258473
MEX3B	0.02	0.367	0.013	2.6186e-07	5.6128e-07
DKK3	0.027	0.972	0.626	0.00394389	0.00696328
GPRC5D-AS1	0.02	0.45	0.102	8.74579e-06	1.78475e-05
GPR35	0.025	0.59	0.243	0.000153392	0.000297016
AC234582.1	0.023	0.474	0.128	1.79412e-05	3.62047e-05
ARC	0.02	0.371	0.038	1.9296e-06	4.02021e-06
ARRDC4	0.02	0.458	0.128	3.28772e-05	6.55491e-05
AC005258.1	0.019	0.319	0	5.71733e-07	1.21199e-06
AP003721.4	0.022	0.586	0.268	0.000561726	0.00105978
AC104590.1	0.019	0.458	0.141	6.98633e-05	0.000137439
TRBV12-5	0.026	0.51	0.204	0.000343793	0.000653699
HES4	0.02	0.47	0.166	0.00018694	0.000361026
WASF1	0.02	0.406	0.102	4.61591e-05	9.16611e-05
ADGRE1	0.02	0.733	0.434	0.00422656	0.00745856
OXT	0.021	0.59	0.294	0.00141158	0.00259772
AL049780.2	0.019	0.538	0.243	0.000816345	0.00151879
TTTY14	0.019	0.522	0.23	0.000754343	0.00140494
AC009053.2	0.022	0.673	0.383	0.00362906	0.00641956
RARA-AS1	0.018	0.367	0.077	3.89054e-05	7.73835e-05
AC134669.1	0.016	0.275	0	3.42959e-06	7.09542e-06
ADM	0.017	0.339	0.064	4.78208e-05	9.49142e-05
GJB6	0.016	0.363	0.089	0.000106595	0.000208567
TRIQK	0.017	0.474	0.204	0.00109791	0.00203173
KRTAP16-1	0.019	0.55	0.294	0.00437948	0.00772393
IL4I1	0.017	0.45	0.204	0.00230004	0.00414682
DLL1	0.016	0.45	0.204	0.00231866	0.00417893
SLC12A5	0.017	0.386	0.141	0.000878344	0.00163276
AC018754.1	0.017	0.474	0.23	0.00332566	0.00590094
PDE7B	0.017	0.454	0.217	0.00352481	0.00623787
MME	0.014	0.263	0.026	5.36441e-05	0.000106307
PTGIR	0.018	0.478	0.243	0.00490907	0.00863005
GPAT3	0.016	0.49	0.256	0.00569744	0.00998306
Z83844.3	0.016	0.363	0.128	0.00101909	0.00188919
KRT1	0.014	0.255	0.026	7.39667e-05	0.000145417
RBMS2	0.015	0.355	0.128	0.00135142	0.00249287
AL022323.4	0.015	0.39	0.166	0.0027535	0.00494099
LINC00355	0.014	0.227	0.013	7.87506e-05	0.000154696
AP002884.3	0.013	0.227	0.013	7.87815e-05	0.000154745
KRT86	0.014	0.303	0.089	0.00100715	0.00186763
IL1B	0.015	0.347	0.141	0.00342397	0.0060643
CDKN1C	0.013	0.307	0.102	0.00182776	0.00334814
SCN1B	0.014	0.319	0.115	0.00241351	0.00434794
DNAJB5-DT	0.012	0.227	0.026	0.000231652	0.000445746
AC093390.2	0.012	0.251	0.051	0.00061012	0.00114247
NPPC	0.012	0.263	0.064	0.000911504	0.00169388
GAS6	0.013	0.271	0.077	0.00151928	0.00279401
SLC7A3	0.011	0.207	0.013	0.000179853	0.000347617
ZNF703	0.012	0.251	0.064	0.0014455	0.00265955
CASTOR2	0.012	0.275	0.089	0.00280275	0.00502898
RASIP1	0.012	0.275	0.089	0.00280335	0.00502969
ACHE	0.011	0.211	0.026	0.000445828	0.000844801
CALCRL	0.011	0.215	0.038	0.00102049	0.00189163
SLC44A4	0.011	0.199	0.026	0.000728276	0.00135733
AL049697.1	0.01	0.191	0.026	0.00101344	0.001879
C9orf135	0.01	0.163	0	0.000346621	0.000659026
SPRY2	0.01	0.239	0.077	0.00501712	0.00880945
FGF18	0.01	0.187	0.026	0.00119141	0.00220172
COL1A1	0.01	0.187	0.026	0.00119303	0.00220455
DBH	0.01	0.159	0	0.000409703	0.000777075
BTBD3	0.01	0.223	0.064	0.00421139	0.00743234
AC009509.1	0.01	0.171	0.013	0.00080076	0.00149048
ABO	0.009	0.171	0.013	0.000803442	0.00149524
SVOPL	0.009	0.219	0.064	0.00492118	0.00864287
SCGB3A1	0.009	0.175	0.026	0.00195453	0.00353368
CCL2	0.009	0.171	0.026	0.00230079	0.00414764
AC035140.1	0.008	0.171	0.026	0.0023052	0.00415528
DLX2	0.009	0.155	0.013	0.00156405	0.0028733
MMP9	0.009	0.179	0.038	0.00430464	0.00759469
DPPA4	0.009	0.179	0.038	0.00431079	0.00760499
FAM149A	0.007	0.139	0.013	0.00306761	0.00547832
AZU1	0.007	0.124	0	0.00186784	0.00342052
CHURC1-FNTB	0.007	0.124	0	0.00186784	0.00342052
SIAH3	0.007	0.131	0.013	0.00430435	0.00759469
COMMD3-BMI1	0.007	0.131	0.013	0.00430435	0.00759469
TUSC3	0.007	0.116	0	0.00262648	0.00471619
FXYD6-FXYD2	0.007	0.116	0	0.00262648	0.00471619
DAPL1	0.007	0.112	0	0.0031165	0.00556439
RBM24	0.006	0.104	0	0.00439407	0.0077491
S100A7	0.006	0.1	0	0.0052216	0.00915789
LINC01783	0.006	0.1	0	0.0052216	0.00915789
AC016745.1	0.006	0.1	0	0.0052216	0.00915789
HLA-A	-3.582	82.154	99.617	0	0
CD52	-2.739	69.424	94.314	0	0
CD48	-3.303	29.082	80.437	0	0
TMSB4X	-0.536	99.57	99.169	0	0
TXNIP	-2.261	72.5	94.505	0	0
IL32	-2.122	73.795	92.193	0	0
CORO1A	-2.22	66.539	91.068	0	0
PTPRCAP	-2.003	71.105	92.014	0	0
IL2RG	-2.754	12.523	60.912	0	0
GIMAP4	-2.712	20.719	66.317	0	0
DDX17	-2.573	15.392	61.768	0	0
GIMAP7	-2.698	33.688	76.412	0	0
SLC9A3R1	-2.587	17.874	61.96	0	0
HLA-B	-0.788	98.506	99.438	0	0
IFI6	-2.714	27.759	67.774	0	0
GIMAP1	-2.372	11.332	54.6	0	0
BTN3A2	-2.367	13.077	56.823	0	0
CRIP1	-2.486	44.498	79.351	0	0
RNF213	-2.505	38.111	78.278	0	0
HLA-F	-2.44	31.887	73.946	0	0
ARPC1B	-2.37	39.609	76.233	0	0
XAF1	-2.295	23.516	60.491	0	0
CSNK2B	-2.122	11.77	51.827	0	0
MYH9	-2.32	28.488	68.63	0	0
ADAR	-2.102	14.945	54.217	0	0
PSMB9	-2.292	41.545	77.715	0	0
SPN	-2.007	8.323	45.323	0	0
ITGB7	-2.019	11.204	49.246	0	0
TAP1	-2.108	24.743	62.42	0	0
TAF15	-1.938	12.571	49.502	0	0
NOP53	-2.164	43.796	78.891	0	0
ADGRE5	-2.003	18.81	55.622	0	0
VASP	-1.809	5.849	40.417	0	0
RNASEK	-2.115	26.46	65.423	0	0
ACTR3	-2.094	30.835	66.956	0	0
RCSD1	-1.976	19.081	55.827	0	0
LRRFIP1	-2.028	25.655	61.475	0	0
CAP1	-2.061	30.461	66.139	0	0
PTPN6	-1.9	17.36	53.054	0	0
FLNA	-2.033	24.46	59.481	0	0
NEAT1	-1.983	21.743	57.347	0	0
CAPZA1	-1.811	13.423	48.147	0	0
PRF1	-2.16	17.169	47.355	0	0
IFI16	-1.919	19.834	54.702	0	0
PIM1	-1.951	25.233	59.43	0	0
RIPOR2	-2.086	35.624	72.757	0	0
TSC22D4	-1.711	11.826	45.694	0	0
CD2	-2.037	34.608	69.525	0	0
PPP1R18	-1.866	17.842	51.942	0	0
PSMB10	-1.937	26.181	60.9	0	0
ISG20	-2.012	44.681	77.268	0	0
TMC8	-1.702	12.65	46.179	0	0
CYBA	-1.936	35.573	66.918	0	0
ARHGAP30	-1.715	12.284	45.311	0	0
EEF1G	-1.606	62.814	83.453	0	0
GBP1	-1.631	7.172	38.347	0	0
SIT1	-1.66	9.379	40.992	0	0
STAT3	-1.763	19.368	53.182	0	0
CFLAR	-1.733	17.982	51.648	0	0
APOL6	-1.607	7.212	38.308	0	0
ISG15	-1.94	34.106	64.912	0	0
RCC1	-1.579	6.993	37.887	0	0
BST2	-1.862	28.05	61.705	0	0
LUC7L3	-1.683	16.531	49.157	0	0
KLF6	-2.007	47.446	79.581	0	0
IKZF3	-1.555	7.14	37.49	0	0
IFI44L	-1.803	23.886	50.907	0	0
C6orf48	-1.597	11.714	42.55	0	0
CLIC1	-1.875	38.382	67.812	0	0
JAK3	-1.548	7.088	37.12	0	0
HLA-DPB1	-1.759	20.464	52.287	0	0
CTSC	-1.734	20.069	49.591	0	0
TERF2IP	-1.693	19.942	53.169	0	0
WDR1	-1.754	24.054	55.891	0	0
DEF6	-1.608	15.077	46.806	0	0
TAPBP	-1.822	29.624	63.838	0	0
AHNAK	-1.698	18.942	50.026	0	0
RAB1B	-1.573	12.575	43.7	0	0
ANXA6	-1.84	31.425	64.286	0	0
IRF7	-1.687	21.803	51.469	0	0
PLEK	-1.68	7.172	35.74	0	0
BATF	-1.508	7.26	36.737	0	0
U2AF1	-1.422	2.128	30.718	0	0
APOBEC3G	-1.586	10.682	39.854	0	0
ROCK1	-1.554	13.005	43.534	0	0
GZMA	-1.925	21.655	45.502	0	0
GPRIN3	-1.465	4.622	33.146	0	0
AKAP13	-1.59	17.248	48.658	0	0
ACAP1	-1.839	34.991	69.154	0	0
GLG1	-1.488	10.822	40.774	0	0
ARHGAP45	-1.582	16.212	47.572	0	0
EIF2S2	-1.592	16.487	47.291	0	0
TRAF3IP3	-1.889	39.29	73.064	0	0
EPSTI1	-1.527	10.726	39.356	0	0
MYO1G	-1.574	15.2	45.221	0	0
LRP10	-1.406	6.626	35.357	0	0
SH3BP5	-1.441	9.319	38.168	0	0
GNAI2	-1.509	12.073	41.4	0	0
ECH1	-1.534	15.866	46.703	0	0
RNF149	-1.552	18.005	49.106	0	0
MYO1F	-1.487	7.606	35.778	0	0
CASP1	-1.45	10.734	39.688	0	0
IFITM2	-1.485	72.014	90.762	0	0
CD53	-1.816	37.907	70.151	0	0
ERAP2	-1.451	10.965	39.931	0	0
SP110	-1.596	22.209	52.926	0	0
MBP	-1.595	21.388	52.747	0	0
PRRC2C	-1.868	41.525	75.045	0	0
RSBN1L	-1.416	11.475	40.519	0	0
TNFRSF1B	-1.415	7.252	35.114	0	0
FERMT3	-1.477	13.519	42.729	0	0
MACF1	-1.456	12.28	40.838	0	0
LCP1	-1.74	39.429	68.656	0	0
FLI1	-1.398	10.965	39.56	0	0
EIF2AK2	-1.559	21.946	50.256	0	0
STK4	-1.761	33.827	67.276	0	0
CSK	-1.48	14.973	44.097	0	0
RAB29	-1.416	11.818	40.097	0	0
CARD16	-1.53	19.894	50.038	0	0
PPP1CA	-1.708	34.246	64.337	0	0
ARPC5	-1.678	28.082	59.366	0	0
MTDH	-1.657	27.711	59.417	0	0
SLFN5	-1.465	16.965	45.643	0	0
S100A11	-1.631	25.651	53.693	0	0
NUCKS1	-1.612	25.492	56.07	0	0
PPM1K	-1.404	12.368	39.854	0	0
NFKBIZ	-1.465	13.961	40.979	0	0
SELPLG	-1.553	24.173	54.191	0	0
DENND2D	-1.445	17.129	45.489	0	0
DOK2	-1.416	14.547	42.103	0	0
VPS51	-1.344	11.674	39.522	0	0
EIF5B	-1.383	12.634	40.161	0	0
IFI35	-1.352	12.563	39.752	0	0
OAS1	-1.399	11.049	36.826	0	0
CELF2	-1.566	25.95	56.657	0	0
ARPC4	-1.282	7.132	33.414	0	0
DEK	-1.496	20.643	48.914	0	0
SP100	-1.697	40.987	71.531	0	0
ITGAL	-1.346	11.591	38.462	0	0
HNRNPU	-1.593	27.349	57.961	0	0
GIMAP2	-1.268	7.853	33.721	0	0
SRSF10	-1.686	35.688	67.749	0	0
AAK1	-1.498	24.982	55.213	0	0
ZYX	-1.451	20.428	48.684	0	0
RAC2	-1.415	68.332	87.797	0	0
FKBP5	-1.31	8.825	34.692	0	0
CAST	-1.427	21.065	49.719	0	0
ACTR2	-1.455	20.974	49.476	0	0
TLN1	-1.279	8.67	34.347	0	0
IDH2	-1.398	16.288	42.985	0	0
TMBIM4	-1.222	7.678	33.363	0	0
ZBP1	-1.295	8.252	33.683	0	0
ICAM2	-1.367	17.316	44.429	0	0
KMT2A	-1.247	6.893	32.124	0	0
AKNA	-1.31	13.451	40.34	0	0
PARP1	-1.293	10.22	36.174	0	0
SYNE2	-1.468	23.675	52.479	0	0
HCLS1	-1.737	43.521	74.917	0	0
MPHOSPH8	-1.505	27.95	57.935	0	0
MSN	-1.524	26.556	55.226	0	0
SRSF4	-1.311	13.941	40.966	0	0
SPCS2	-1.411	19.994	48.607	0	0
ANXA2	-1.457	18.045	43.432	0	0
STAT1	-1.418	21.073	48.505	0	0
C11orf98	-1.22	6.168	31.165	0	0
SYNE1	-1.308	13.077	39.228	0	0
SAMD9L	-1.273	6.869	31.395	0	0
M6PR	-1.398	19.611	47.879	0	0
EIF3A	-1.386	18.511	45.911	0	0
CDK2AP2	-1.34	13.567	39.497	0	0
ARPC5L	-1.423	20.563	48.531	0	0
HSP90AA1	-1.48	68.049	88.909	0	0
DOCK8	-1.251	11.579	37.401	0	0
TPM4	-1.322	10.335	34.986	0	0
KTN1	-1.408	21.161	49.706	0	0
PFN1	-0.765	89.868	95.157	0	0
PTPN7	-1.225	7.439	32.239	0	0
ATP6V0E1	-1.633	36.322	67.787	0	0
ARL6IP1	-1.385	19.798	47.777	0	0
PFDN6	-1.167	4.403	28.508	0	0
SYNRG	-1.229	10.714	36.047	0	0
TMEM173	-1.271	13.627	39.829	0	0
S1PR4	-1.208	4.853	28.942	0	0
CLEC2D	-1.428	24.042	52.351	0	0
XRCC5	-1.437	23.38	51.674	0	0
JPT1	-1.299	12.806	37.912	0	0
SDF4	-1.258	13.937	40.429	0	0
WIPF1	-1.408	22.352	50.588	0	0
GLRX	-1.281	13.766	39.599	0	0
LPXN	-1.209	9.953	34.858	0	0
INPP5D	-1.171	5.558	29.53	0	0
PPP1R12A	-1.303	16.786	43.151	0	0
LENG8	-1.223	9.989	34.833	0	0
HLA-DRB1	-1.422	14.164	38.168	0	0
ANXA11	-1.496	27.895	57.807	0	0
IKZF1	-1.453	26.6	55.98	0	0
SCML4	-1.279	14.858	40.506	0	0
TGOLN2	-1.252	14.993	40.762	0	0
MYCBP2	-1.26	15.408	41.375	0	0
MVP	-1.24	14.431	40.289	0	0
PNN	-1.341	20.842	48.186	0	0
HMOX2	-1.3	18.264	45.349	0	0
MBNL1	-1.623	46.645	75.684	0	0
LY6E	-1.356	65.882	84.5	0	0
CHMP4A	-1.115	4.984	28.482	0	0
NCOR1	-1.381	24.022	52.147	0	0
LGALS1	-1.509	17.954	40.71	0	0
EMP3	-1.564	60.499	84.743	0	0
IL27RA	-1.181	10.626	35.024	0	0
PPP3CC	-1.27	18.671	45.362	0	0
OAS2	-1.168	7.295	30.756	0	0
AC119396.1	-1.161	6.546	30.041	0	0
IQGAP1	-1.277	17.256	43.177	0	0
UBE2L6	-1.445	27.863	56.185	0	0
RASAL3	-1.153	8.272	32.213	0	0
CAPN2	-1.34	20.508	47.189	0	0
MALAT1	-0.24	99.932	99.655	0	0
HAX1	-1.242	17.388	43.815	0	0
PARP10	-1.155	8.602	32.213	0	0
CHST12	-1.167	9.096	32.775	0	0
RALY	-1.403	24.659	52.709	0	0
GZMB	-1.594	13.89	35.574	0	0
TNFSF10	-1.179	6.965	29.747	0	0
PSMA5	-1.34	21.432	47.879	0	0
NFATC2	-1.114	5.415	28.265	0	0
WNK1	-1.106	5.658	28.571	0	0
TCF25	-1.517	35.206	65.014	0	0
PTBP1	-1.181	12.041	36.57	0	0
CD63	-1.189	9.941	33.274	0	0
TRADD	-1.216	16.089	40.851	0	0
TNRC6B	-1.255	19.089	44.966	0	0
ARHGAP25	-1.12	7.59	30.82	0	0
DBNL	-1.199	14.176	39.088	0	0
CHMP2A	-1.151	11.077	35.267	0	0
PCED1B	-1.211	14.698	38.96	0	0
OGT	-1.136	9.049	32.379	0	0
TMED9	-1.241	18.364	44.889	0	0
PTGER2	-1.158	7.925	30.629	0	0
ARL6IP5	-1.587	44.111	73.192	0	0
NMI	-1.112	8.407	31.536	0	0
APOBEC3C	-1.097	3.733	25.875	0	0
ARHGEF3	-1.125	9.311	32.584	0	0
TRAC	-1.233	17.894	42.883	0	0
PPIA	-0.705	87.421	93.56	0	0
ALOX5AP	-1.305	20.014	43.956	0	0
SFT2D1	-1.079	7.57	30.501	0	0
SEM1	-1.36	24.428	51.291	0	0
UBXN4	-1.42	28.624	57.577	0	0
ZAP70	-1.536	36.047	65.487	0	0
PLAC8	-1.32	24.978	49.923	0	0
NDUFS6	-1.224	16.463	41.528	0	0
TCIRG1	-1.125	12.375	36.328	0	0
BPTF	-1.118	10.849	34.155	0	0
NDUFAF3	-1.147	13.392	37.567	0	0
PNISR	-1.561	44.167	73.422	0	0
NAPA	-1.272	22.05	48.773	0	0
SH3KBP1	-1.203	17.946	43.01	0	0
NDUFB3	-1.155	13.403	37.503	0	0
MTPN	-1.143	14.969	39.19	0	0
SRRM2	-1.274	23.197	49.693	0	0
PSIP1	-1.281	23.444	49.463	0	0
SH3BP1	-1.065	7.519	29.849	0	0
OGFR	-1.027	4.578	26.425	0	0
RGS19	-1.147	15.173	39.215	0	0
PPP4C	-1.215	18.125	43.573	0	0
PCSK7	-1.103	11.511	34.603	0	0
ACTN4	-1.09	6.793	28.814	0	0
BRK1	-1.439	30.512	59.098	0	0
MRPS18B	-1.096	12.021	35.484	0	0
MX1	-1.295	27.03	50.805	0	0
GSDMD	-1.089	11.383	34.526	0	0
TMEM35B	-1.048	8.61	31.012	0	0
EHD1	-1.058	8.845	31.357	0	0
RPA2	-1.101	12.025	35.318	0	0
UTRN	-1.155	15.862	39.522	0	0
BAZ1A	-1.197	19.456	44.608	0	0
PDLIM2	-1.059	9.857	32.533	0	0
FBXW5	-1.093	11.889	34.96	0	0
MGAT1	-1.043	8.566	30.923	0	0
SP140	-1.044	6.965	28.738	0	0
PKN1	-1.033	7.833	29.913	0	0
EMB	-1.153	17.153	41.452	0	0
CCDC85B	-1.399	31.106	59.047	0	0
GRAP2	-1.052	8.626	30.718	0	0
TWF2	-1.183	17.942	42.269	0	0
LASP1	-1.016	5.375	26.642	0	0
ENO1	-1.437	42.338	67.761	0	0
MRPL20	-1.201	20.085	45.617	0	0
ADD3	-1.444	36.214	64.695	0	0
RBM4	-1.093	14.463	38.27	0	0
NBPF26	-1.033	4.55	25.53	0	0
RBL2	-1.252	25.946	52.159	0	0
ITSN2	-1.092	15.288	38.577	0	0
VCP	-1.252	23.572	49.221	0	0
MANF	-1.022	7.2	28.571	0	0
NDUFA13	-1.268	23.974	50.345	0	0
EMC10	-1.017	9.582	31.549	0	0
PTPN1	-1.046	10.981	33.044	0	0
HMGB1	-1.23	72.129	89.407	0	0
EFHD2	-1.063	7.287	28.214	0	0
GIMAP6	-0.986	5.427	26.31	0	0
PKM	-1.408	36.489	63.2	0	0
STK10	-1.061	13.324	35.765	0	0
SLAMF6	-0.978	3.913	24.419	0	0
ANKRD44	-1.127	18.551	42.423	0	0
CX3CR1	-1.098	1.642	21.646	0	0
CCND3	-1.444	57.16	81.498	0	0
SCAMP2	-1.115	17.993	41.963	0	0
STXBP2	-1.004	11.053	33.389	0	0
ID2	-1.225	24.635	46.806	0	0
AC116366.3	-1.043	12.264	34.36	0	0
MRPL51	-1.087	13.372	35.714	0	0
FYB1	-1.556	54.973	81.587	0	0
ANXA5	-1.159	17.659	39.969	0	0
RAB8A	-1.066	14.276	36.941	0	0
BCL11B	-1.039	11.571	33.376	0	0
VAMP8	-1.371	32.389	60.21	0	0
KDM5A	-1.012	10.316	31.83	0	0
ADAM8	-0.986	5.59	26.067	0	0
BBX	-1.043	12.419	34.296	0	0
DYNLRB1	-1.226	25.11	51.227	0	0
SLFN12L	-0.999	6.06	26.514	0	0
DIAPH1	-0.982	7.144	27.779	0	0
TADA3	-1.024	12.268	34.206	0	0
RTN4	-1.086	17.328	40.787	0	0
CDC25B	-1.157	20.472	44.378	0	0
JTB	-1.367	32.544	60.273	0	0
DAXX	-0.965	7.698	28.508	0	0
PIM2	-1.16	23.185	45.208	0	0
ETS1	-1.223	25.863	51.214	0	0
ATRX	-1.176	23.663	48.237	0	0
GNG5	-1.37	33.513	60.222	0	0
HLA-DPA1	-1.184	21.603	44.352	0	0
NKTR	-1.116	20.269	43.918	0	0
VSIR	-1.251	27.464	53.718	0	0
NAA10	-1.025	13.356	35.599	0	0
PXN	-1.011	11.128	32.609	0	0
TOP1	-1.034	12.479	34.13	0	0
SRSF1	-1.028	12.67	34.373	0	0
KLRD1	-1.27	12.933	31.587	0	0
LRCH4	-0.942	2.713	22.349	0	0
IQGAP2	-0.966	7.355	27.818	0	0
DNMT1	-1.049	13.097	34.411	0	0
OXA1L	-1.115	19.543	43.279	0	0
PRPF8	-1.008	12.447	33.951	0	0
IRF3	-0.997	12.499	34.028	0	0
TMC6	-1.119	21.583	45.822	0	0
CCND2	-0.986	9.037	29.517	0	0
TRAPPC1	-1.3	29.576	55.648	0	0
GIMAP5	-0.943	5.335	25.262	0	0
FKBP3	-0.963	7.698	27.958	0	0
CNN2	-1.351	51.913	74.457	0	0
RNF167	-1.14	21.269	45.106	0	0
SASH3	-1.051	14.694	36.507	0	0
RRP7A	-0.975	8.22	28.597	0	0
RGS14	-0.981	12.081	33.363	0	0
SQSTM1	-1.184	25.735	50.907	0	0
G3BP1	-1.016	13.778	35.369	0	0
KPNB1	-1.123	20.751	44.339	0	0
INPP4B	-1.016	9.726	30.105	0	0
C4orf3	-1.382	36.724	64.273	0	0
THOC3	-0.988	10.005	30.59	0	0
SEPT6	-1.38	37.21	64.094	0	0
CD6	-1.159	24.392	48.748	0	0
SYNGR2	-1.082	20.089	43.867	0	0
RAB11B	-1.065	18.559	42.18	0	0
CDC42SE1	-1.227	28.429	54.051	0	0
ITGB1	-1.133	20.061	41.937	0	0
PPHLN1	-0.993	14.714	36.545	0	0
NRDC	-0.954	9.515	29.888	0	0
NCKAP1L	-0.934	8.148	28.214	0	0
APBB1IP	-1.119	22.022	45.771	0	0
MIEN1	-1.006	14.985	36.967	0	0
PRKCSH	-0.952	10.61	31.344	0	0
TRIM56	-0.936	1.789	20.675	0	0
TRIM22	-1.236	32.182	56.875	0	0
CFL1	-0.634	88.473	93.969	0	0
PSMB2	-1.041	14.547	35.842	0	0
MX2	-1.058	13.662	33.593	0	0
ILK	-0.935	8.718	28.84	0	0
SCAMP3	-0.923	9.973	30.552	0	0
AKAP9	-1.043	18.663	41.043	0	0
PARP9	-0.988	12.216	32.609	0	0
DDX21	-1.156	26.002	49.323	0	0
PFKP	-0.915	6.008	25.39	0	0
CPNE1	-0.985	14.073	35.344	0	0
PSMA2	-0.922	3.514	22.54	0	0
RASSF1	-1.004	15.942	37.554	0	0
RNF5	-0.897	6.383	25.875	0	0
PYHIN1	-0.957	9.268	29.095	0	0
XBP1	-1.093	21.464	44.761	0	0
ATM	-1.086	21.799	44.416	0	0
RER1	-0.989	14.292	35.663	0	0
CASP8	-0.988	15.173	36.788	0	0
NLRC3	-0.91	4.367	23.409	0	0
SYTL1	-1.112	24.018	47.904	0	0
UPF2	-0.952	11.846	32.443	0	0
SCAF11	-1.061	20.575	43.611	0	0
ARHGEF1	-1.375	38.374	65.87	0	0
TMEM109	-0.987	13.993	35.127	0	0
FBL	-1.095	21.081	44.339	0	0
BANF1	-1.095	20.779	43.47	0	0
NDUFC2	-0.939	10.622	31.101	0	0
OS9	-0.944	13.113	34.194	0	0
STOM	-0.932	9.2	28.942	0	0
GBP2	-0.978	13.073	33.746	0	0
UQCRC1	-1.016	15.79	37.618	0	0
LGALS9	-0.948	8.897	28.316	0	0
SIGIRR	-1.184	28.644	54.14	0	0
CELF1	-0.915	6.65	25.914	0	0
PHF11	-1.061	22.046	44.94	0	0
PPP1R11	-0.919	10.515	30.68	0	0
DDX46	-1.084	21.552	44.608	0	0
TAOK3	-0.978	14.774	35.906	0	0
ARL4C	-1.2	29.341	54.063	0	0
HLA-C	-0.488	96.143	98.313	0	0
TALDO1	-1.066	18.631	40.902	0	0
DDX18	-1.15	26.365	51.086	0	0
CTSA	-0.914	9.682	29.44	0	0
TMCO1	-0.949	13.34	34.219	0	0
DNAJC1	-0.932	10.881	30.897	0	0
TPR	-1.16	27.006	51.022	0	0
PRKCB	-0.918	7.63	26.898	0	0
FKBP11	-1.031	19.292	41.771	0	0
ORMDL3	-0.891	8.909	28.635	0	0
SDHD	-0.968	14.886	36.289	0	0
HNRNPM	-1.197	28.154	53.22	0	0
C14orf119	-0.854	3.514	22.004	0	0
KHDRBS1	-0.963	13.929	34.845	0	0
ANKRD11	-0.915	9.527	29.083	0	0
RSF1	-1.024	20.229	42.576	0	0
ARID1A	-0.894	6.096	24.917	0	0
FCGR3A	-1.051	5.594	23.895	0	0
HNRNPF	-1.262	34.561	59.123	0	0
GNG2	-1.094	23.771	46.346	0	0
HNRNPA2B1	-1.145	73.671	90.289	0	0
HP1BP3	-1.157	27.891	52.415	0	0
NOP10	-1.08	21.169	43.918	0	0
PGAM1	-1.225	31.11	55.328	0	0
RBM6	-0.896	7.734	26.77	0	0
MTCH1	-1.009	19.336	41.797	0	0
PBXIP1	-0.979	15.364	35.702	0	0
SMIM7	-0.87	7.634	26.719	0	0
HIGD1A	-0.834	1.681	19.716	0	0
LYPLA2	-0.878	10.455	30.258	0	0
DCAF7	-0.877	8.626	27.843	0	0
UBE2L3	-1.16	25.978	50.307	0	0
ABI3	-0.91	6.594	25.236	0	0
POLR3GL	-1.018	20.101	42.755	0	0
CISH	-1.008	8.782	27.128	0	0
FLOT2	-0.921	13.878	34.475	0	0
AHSA1	-0.885	8.491	27.6	0	0
LMF2	-0.874	8.08	27.115	0	0
HM13	-0.974	17.595	38.896	0	0
CAPN1	-0.855	6.431	25.058	0	0
EGLN2	-0.861	6.861	25.645	0	0
MFSD10	-0.948	16.272	37.248	0	0
UBE2V1	-0.952	16.296	37.605	0	0
IFIT3	-1.048	13.559	32.328	0	0
OGA	-0.904	11.591	31.191	0	0
PTPN4	-0.922	13.137	33.197	0	0
DGKZ	-0.873	8.136	27.013	0	0
MESD	-0.907	12.148	31.932	0	0
BAZ2A	-0.882	8.614	27.524	0	0
THRAP3	-1.031	20.727	43.087	0	0
IRF2	-0.874	9.387	28.444	0	0
ZBTB38	-0.886	9.232	28.278	0	0
TRIR	-1.281	34.62	60.542	0	0
ST3GAL1	-0.934	15.348	35.893	0	0
ZRANB2	-1.006	20.79	42.947	0	0
MYLIP	-0.931	10.826	29.875	0	0
LMAN2	-1.052	21.747	44.505	0	0
LNPEP	-0.92	13.001	32.66	0	0
CHD4	-0.866	6.212	24.495	0	0
HNRNPA3	-1.31	40.836	65.87	0	0
DDX50	-0.877	10.575	29.849	0	0
USP18	-0.88	5.51	23.473	0	0
LMAN1	-0.908	13.921	34.002	0	0
PSMC4	-0.881	10.889	30.335	0	0
MOB3A	-0.838	4.55	22.489	0	0
AP2B1	-0.836	4.789	22.809	0	0
EIF4A2	-1.317	54.116	78.367	0	0
YIPF4	-0.844	6.702	25.045	0	0
NSD3	-1.034	23.333	46.077	0	0
NLRC5	-0.894	10.18	29.108	0	0
RBCK1	-0.987	20.356	42.282	0	0
KLRG1	-1.001	14.89	33.721	0	0
UNC13D	-0.837	3.239	20.93	0	0
RAP2B	-0.843	4.586	22.502	0	0
TC2N	-1.034	23.309	45.362	0	0
SDHA	-0.907	14.125	34.36	0	0
KIAA0040	-0.848	3.49	21.186	0	0
NUDT5	-0.843	7.391	25.888	0	0
SNRNP200	-0.891	12.87	32.622	0	0
CCDC91	-0.881	9.929	28.814	0	0
DAD1	-1.305	36.361	63.097	0	0
ANP32A	-1.077	23.42	45.975	0	0
RSBN1	-0.937	16.041	36.264	0	0
SARS	-0.919	15.798	36.366	0	0
ZFC3H1	-0.866	8.877	27.498	0	0
SUMF2	-0.889	13.419	33.261	0	0
SNX1	-0.839	7.805	26.259	0	0
UGP2	-0.901	14.073	34.04	0	0
CD164	-1.092	25.962	49.476	0	0
DHRS7	-1.07	26.325	49.783	0	0
SAFB	-0.853	9.296	27.984	0	0
SAMD9	-0.911	13.555	32.635	0	0
MLLT6	-0.881	8.507	26.885	0	0
SPTAN1	-0.897	13.053	32.341	0	0
CCL4	-1.021	12.754	31.216	0	0
RAB27A	-0.845	7.028	25.147	0	0
LY9	-0.903	10.419	29.121	0	0
ATP1A1	-0.939	17.017	37.618	0	0
OPTN	-0.993	21.233	42.691	0	0
PYCARD	-0.895	10.479	29.044	0	0
LPIN2	-0.853	8.18	26.412	0	0
TMUB1	-0.893	14.786	35.075	0	0
ATP2B4	-0.834	5.204	22.86	0	0
CCDC88C	-0.842	7.642	25.773	0	0
CD247	-1.301	40.955	66.829	0	0
PSMB4	-0.866	11.563	30.705	0	0
ELOVL1	-0.829	8.877	27.434	0	0
EVI2B	-0.845	8.323	26.604	0	0
WASF2	-0.995	21.89	43.956	0	0
DYNC1H1	-0.872	12.846	32.213	0	0
DTX3L	-0.863	5.861	23.46	0	0
TBC1D5	-0.829	4.59	22.093	0	0
PRPF4B	-0.909	16.105	36.059	0	0
ESYT1	-0.835	7.809	25.875	0	0
ANKHD1	-0.814	4.618	22.182	0	0
OAS3	-0.875	4.853	22.157	0	0
DNPEP	-0.817	6.73	24.712	0	0
RAB6A	-0.843	10.674	29.53	0	0
DDRGK1	-0.817	8.511	26.859	0	0
RNF181	-0.957	19.264	41.055	0	0
IL2RB	-0.846	5.869	23.473	0	0
GZMH	-1.263	19.567	38.232	0	0
BAZ1B	-0.832	5.068	22.617	0	0
TRAPPC5	-0.831	10.718	29.67	0	0
TPST2	-0.863	10.63	29.146	0	0
RPN1	-1.038	23.416	46.09	0	0
RBM23	-0.84	8.861	27.089	0	0
C19orf66	-1.128	32.166	56.287	0	0
SDHC	-0.907	15.563	35.842	0	0
SMC1A	-0.833	5.156	22.617	0	0
TRA2A	-0.9	16.248	36.277	0	0
SQOR	-0.818	8.28	26.489	0	0
DHPS	-0.874	14.324	34.053	0	0
RBX1	-1.134	27.931	51.597	0	0
FKBP8	-1.049	24.687	48.032	0	0
OSTF1	-1.077	25.289	47.866	0	0
SARNP	-0.812	7.901	26.041	0	0
EPRS	-0.829	7.495	25.288	0	0
BUB3	-1.026	22.958	45.298	0	0
PRPF40A	-0.979	20.619	41.975	0	0
HLA-DRB5	-0.855	9.451	27.907	0	0
KRAS	-0.91	16.288	36.404	0	0
C6orf62	-0.807	6.514	24.137	0	0
TPP1	-0.812	6.028	23.486	0	0
GLUD1	-0.819	9.144	27.332	0	0
BSG	-1.117	28.17	51.866	0	0
RBBP6	-0.86	13.288	32.379	0	0
CYTH1	-1.049	27.409	50.383	0	0
CYBC1	-0.896	16.671	36.609	0	0
HERPUD2	-0.845	12.85	31.996	0	0
FLOT1	-0.86	12.427	31.14	0	0
ANKRD12	-1.153	35.78	59.571	0	0
NFATC3	-0.813	8.63	26.553	0	0
UBE3A	-0.829	10.838	29.338	0	0
PDIA6	-0.976	19.846	40.506	0	0
HADHB	-0.807	8.774	26.808	0	0
STAT6	-0.828	7.837	25.466	0	0
BCAP31	-1.128	30.018	54.536	0	0
KCNAB2	-0.831	10.308	28.597	0	0
GBP5	-0.948	19.181	39.497	0	0
PSTPIP1	-0.834	11.483	30.079	0	0
HSF1	-0.84	13.423	32.635	0	0
UTS2	-0.782	1.849	18.605	0	0
CEP350	-0.806	5.706	22.975	0	0
CANX	-0.952	19.229	39.739	0	0
RAB11A	-0.897	16.224	36.213	0	0
APMAP	-0.895	15.874	35.203	0	0
C1orf162	-0.94	11.626	29.134	0	0
TMEM165	-0.782	4.435	21.492	0	0
IL17RA	-0.826	4.08	20.981	0	0
MT2A	-1.267	49.478	71.48	0	0
ARL5A	-0.861	14.973	34.539	0	0
PABPN1	-0.79	6.65	24.112	0	0
PRPF38B	-0.98	23.516	45.298	0	0
TMOD3	-0.824	10.818	28.98	0	0
METAP2	-0.857	14.284	33.465	0	0
SNRNP70	-0.893	16.089	35.906	0	0
SERINC3	-0.815	10.579	28.623	0	0
ACAA2	-0.823	8.841	26.565	0	0
CISD3	-0.81	8.24	25.824	0	0
NDUFB8	-0.775	5.857	23.128	0	0
GCC2	-1.003	25.516	47.342	0	0
SETD5	-0.796	4.702	21.633	0	0
BIRC6	-0.81	8.61	26.284	0	0
TNIP1	-0.86	16.013	35.638	0	0
ACAA1	-0.838	13.993	33.184	0	0
ASNA1	-0.807	10.571	28.853	0	0
GPATCH8	-0.804	7.184	24.508	0	0
OSBPL8	-0.839	13.336	32.06	0	0
THOC2	-0.845	13.28	31.983	0	0
UCP2	-1.207	37.521	60.733	0	0
NEDD8	-1.2	33.031	58.293	0	0
CCDC69	-0.813	11.435	29.747	0	0
VPS36	-0.797	10.14	28.188	0	0
MAP4K1	-0.815	10.359	28.354	0	0
CSTB	-1.089	29.21	52.837	0	0
RASA3	-0.895	18.488	38.321	0	0
PSMB8	-1.278	46.195	69.882	0	0
CDK11B	-0.8	9.957	27.881	0	0
AFF4	-0.814	9.734	27.536	0	0
ITGB2	-1.196	49.04	69.921	0	0
SERINC5	-0.849	7.849	24.955	0	0
P4HB	-1.097	28.608	51.636	0	0
COPZ1	-0.848	14.415	33.504	0	0
EIF3I	-1.033	24.958	47.253	0	0
IL10RA	-0.883	17.902	37.516	0	0
HSD17B10	-0.785	8.451	26.08	0	0
BRD4	-0.785	8.594	26.144	0	0
CYTH4	-0.807	8.168	25.454	0	0
GNPTAB	-0.816	5.391	22.093	0	0
ARHGAP15	-1.112	32.831	56.849	0	0
POLR2E	-0.941	19.922	40.787	0	0
TSPAN14	-0.869	16.603	36.174	0	0
SHKBP1	-0.846	15.097	34.411	0	0
TRPV2	-0.773	7.558	24.764	0	0
TAF7	-0.93	21.328	42.32	0	0
AP2M1	-0.995	23.5	45.489	0	0
PSME2	-1.255	51.171	73.652	0	0
ATP6AP1	-0.776	10.192	28.048	0	0
AAMP	-0.768	9.371	27.064	0	0
PRDM1	-0.822	7.475	24.457	0	0
SLA	-0.786	9.917	27.741	0	0
KDELR1	-0.868	17.46	37.516	0	0
FDPS	-0.832	12.228	30.348	0	0
CYFIP2	-0.956	24.149	45.477	0	0
MOB1A	-0.866	16.615	35.957	0	0
FKBP2	-0.794	11.005	28.916	0	0
RUNX3	-0.826	12.814	30.999	0	0
HNRNPC	-1.285	46.295	70.662	0	0
XPO1	-0.782	6.997	23.895	0	0
CLTA	-0.927	18.492	38.449	0	0
RASGRP1	-0.775	6.347	23.166	0	0
IGSF8	-0.765	6.682	23.626	0	0
PIN1	-0.859	16.551	36.34	0	0
ARID5B	-0.888	17.36	35.535	0	0
HEXA	-0.755	5.634	22.361	0	0
ACAP2	-0.902	20.611	40.992	0	0
N4BP2L2	-1.136	35.513	60.197	0	0
GADD45GIP1	-0.935	21.237	42.691	0	0
PLP2	-0.963	24.691	45.183	0	0
SET	-0.997	24.026	45.349	0	0
TOX4	-0.776	10.519	28.226	0	0
SPG7	-0.776	8.144	25.288	0	0
PRKCH	-0.948	22.683	43.573	0	0
NUP210	-0.773	6.793	23.614	0	0
LAG3	-0.795	4.662	21.007	0	0
MTG1	-0.76	7.455	24.431	0	0
TRIM14	-0.791	4.148	20.445	0	0
KRI1	-0.77	5.845	22.464	0	0
TPI1	-1.225	40.876	64.477	0	0
DNAJC7	-0.808	13.631	32.2	0	0
CIAO1	-0.772	10.069	27.639	0	0
PDCD2	-0.787	11.24	29.21	0	0
ACADVL	-0.849	17.149	36.481	0	0
DUT	-0.974	23.906	43.815	0	0
GON4L	-0.793	12.22	30.245	0	0
SAMHD1	-1.08	31.596	55.15	0	0
UHMK1	-0.818	14.451	33.12	0	0
PHF1	-0.932	19.679	39.203	0	0
SPON2	-0.912	10.26	26.616	0	0
NAP1L4	-0.897	19.755	39.867	0	0
SEPT2	-0.857	17.296	36.737	0	0
DARS	-0.829	15.639	34.513	0	0
GOLGA4	-0.812	12.882	30.782	0	0
TRANK1	-0.784	4.757	20.994	0	0
PPM1G	-0.951	21.559	42.116	0	0
PEF1	-0.751	8.989	26.284	0	0
GPS1	-0.762	9.355	26.68	0	0
ENSA	-0.996	25.205	47.099	0	0
CYTIP	-1.174	39.601	63.877	0	0
EIF2AK1	-0.754	8.144	25.134	0	0
LLPH	-0.745	7.172	23.984	0	0
PHB	-0.867	17.236	36.698	0	0
SMARCA2	-0.775	8.821	25.76	0	0
NDUFS7	-0.954	22.273	43.649	0	0
NUDC	-0.894	19.675	39.982	0	0
FNTA	-0.749	8.439	25.403	0	0
YME1L1	-0.931	23.759	44.748	0	0
PIK3R5	-0.754	7.26	23.959	0	0
SPTBN1	-0.772	7.439	24.035	0	0
TMPO	-0.812	10.563	27.664	0	0
PSENEN	-0.728	7.403	24.176	0	0
GSTO1	-0.797	11.634	29.274	0	0
RAB5C	-0.94	22.763	44.595	0	0
CYB561D2	-0.746	8.941	26.041	0	0
TMEM179B	-0.796	13.989	32.443	0	0
CALCOCO2	-0.778	12.288	30.054	0	0
TMED4	-0.919	23.074	44.301	0	0
SSB	-0.985	25.922	47.841	0	0
SMG1	-0.789	12.495	30.143	0	0
PAK2	-0.937	23.205	44.365	0	0
ODF2L	-0.816	12.276	29.594	0	0
PNRC2	-0.905	21.894	42.793	0	0
TACC1	-0.744	6.399	22.796	0	0
ILF3	-0.974	25.56	47.125	0	0
PLSCR3	-0.853	18.153	37.401	0	0
DDX58	-0.795	4.542	20.419	0	0
TTC14	-0.78	10.63	27.715	0	0
MITD1	-0.75	9.16	26.093	0	0
UBA1	-0.739	6.586	23	0	0
GTF3C6	-0.821	13.742	31.868	0	0
SMARCA4	-0.742	4.586	20.611	0	0
EXOSC1	-0.732	8.072	24.776	0	0
SLU7	-0.749	9.77	26.898	0	0
TGFB1	-0.85	17.766	37.158	0	0
ZNF292	-0.81	14.212	32.073	0	0
TSHZ2	-0.893	5	20.636	0	0
GNB2	-0.884	19.292	39.203	0	0
HPCAL1	-0.761	10.79	27.971	0	0
CAPNS1	-0.728	3.813	19.665	0	0
RAP1B	-1.246	44.816	68.796	0	0
IFI44	-0.824	13.364	30.501	0	0
PRKDC	-0.78	10.355	27.421	0	0
TRIM69	-0.744	6.722	22.987	0	0
C16orf54	-0.737	6.08	22.259	0	0
PSMB7	-0.795	13.555	31.664	0	0
PRPF6	-0.757	10.957	28.175	0	0
MRPS18C	-0.751	10.423	27.677	0	0
PCMT1	-0.777	12.26	29.888	0	0
CKLF	-0.853	17.519	36.673	0	0
APEH	-0.732	9.24	26.208	0	0
IDH3G	-0.777	13.22	31.319	0	0
RRP1B	-0.747	9.483	26.361	0	0
TRIM38	-0.755	4.295	20.087	0	0
RTCB	-0.735	8.232	24.891	0	0
MYL12A	-0.585	89.206	94.787	0	0
TINF2	-0.753	10.889	28.15	0	0
LRPAP1	-0.798	15.583	34.347	0	0
R3HDM4	-0.818	16.467	35.178	0	0
GATD3B	-0.719	3.538	19.282	0	0
ARL2	-0.72	4.905	20.879	0	0
SKAP1	-1.033	29.947	52.632	0	0
MEA1	-0.789	14.021	32.175	0	0
GPR108	-0.721	7.714	24.189	0	0
PHYKPL	-0.77	11.467	28.686	0	0
HERC5	-0.811	10.547	27.025	0	0
NKG7	-1.311	35.736	50.089	0	0
SDHB	-0.763	12.033	29.658	0	0
ETFA	-0.774	12.117	29.696	0	0
ARHGAP4	-0.915	23.364	44.135	0	0
FAM129A	-0.732	3.546	19.205	0	0
ATP2A3	-0.74	7.758	24.189	0	0
ATF6B	-0.796	15.906	34.321	0	0
SRPRA	-0.802	15.818	34.296	0	0
COPB2	-0.719	5.518	21.48	0	0
TBCB	-0.966	25.133	46.601	0	0
DENND1C	-0.756	11.945	29.325	0	0
SLTM	-0.871	20.049	39.445	0	0
FMNL1	-0.75	9.272	25.85	0	0
SNX17	-0.862	19.615	39.433	0	0
EPN1	-0.703	5.965	22.093	0	0
CHMP5	-0.809	16.623	34.922	0	0
PRELID1	-1.041	28.66	50.984	0	0
LIMS1	-0.778	9.726	26.093	0	0
VMP1	-0.734	8.63	25.096	0	0
PSMD7	-0.981	25.584	47.559	0	0
HK1	-0.716	6.63	22.719	0	0
UBR4	-0.726	4.98	20.726	0	0
GNAS	-0.888	22.428	42.205	0	0
GBP4	-0.741	7.236	23.243	0	0
PCM1	-0.775	12.933	30.194	0	0
PRDX3	-0.765	7.415	23.447	0	0
GALM	-0.716	4.865	20.585	0	0
RABGAP1L	-0.757	11.865	28.891	0	0
MPLKIP	-0.704	6.06	22.004	0	0
NASP	-0.838	16.232	33.989	0	0
XIST	-0.773	3.184	18.656	0	0
CHCHD1	-0.716	6.61	22.642	0	0
G6PD	-0.715	6.084	22.004	0	0
TNIP2	-0.714	7.746	24.061	0	0
SUPT6H	-0.726	5.108	20.79	0	0
CASP4	-0.812	16.965	35.459	0	0
KMT2C	-0.75	8.594	24.866	0	0
CD2BP2	-0.701	6.331	22.297	0	0
RNASEH2B	-0.81	15.882	34.219	0	0
NUCB1	-0.879	21.799	42.039	0	0
PIAS1	-0.781	14.674	32.571	0	0
U2AF2	-0.773	13.69	31.344	0	0
ARF3	-0.697	4.821	20.47	0	0
FYN	-0.863	21.177	40.8	0	0
GRB2	-0.898	23.089	43.624	0	0
VPS35	-0.716	7.75	23.933	0	0
COA3	-0.693	6.251	22.144	0	0
FAM49B	-0.999	27.795	49.029	0	0
COPE	-1.096	32.361	55.392	0	0
PSMD8	-0.963	24.516	45.234	0	0
MRPS16	-0.727	8.475	24.687	0	0
CHCHD10	-0.816	17.679	36.455	0	0
ACIN1	-0.754	12.447	29.428	0	0
SCP2	-0.894	22.217	42.333	0	0
DIP2A	-0.744	9.18	25.39	0	0
AP1M1	-0.745	12.87	30.309	0	0
HELZ2	-0.77	2.917	18.03	0	0
FGR	-0.75	3.096	18.26	0	0
MIR4435-2HG	-0.745	6.112	21.697	0	0
MYCBP	-0.689	3.387	18.63	0	0
GMIP	-0.704	3.474	18.72	0	0
TBRG1	-0.89	24.364	45.234	0	0
SLC38A10	-0.697	3.383	18.579	0	0
PTP4A2	-0.864	21.683	41.541	0	0
CYTOR	-0.775	10.057	26.182	0	0
WDR82	-0.707	6.598	22.297	0	0
TARDBP	-0.702	2.697	17.761	0	0
PARP14	-0.734	5.506	20.79	0	0
SAMD3	-0.784	14.145	31.229	0	0
EIF3J	-0.703	6.789	22.502	0	0
ZEB2	-0.789	7.519	22.987	0	0
FGFR1OP2	-0.813	19.603	38.653	0	0
PSMB8-AS1	-0.767	15.523	33.389	0	0
NMT1	-0.695	5.395	20.815	0	0
FUBP1	-0.714	7.865	23.703	0	0
ARID4B	-0.972	30.154	51.674	0	0
YY1	-0.726	11.017	27.588	0	0
ARRDC1	-0.716	10.156	26.565	0	0
SERPINB1	-0.965	27.03	48.071	0	0
PSMB3	-1.022	29.038	50.511	0	0
BORCS7	-0.706	6.642	22.246	0	0
LIME1	-1.019	30.301	51.699	0	0
SNX5	-0.731	10.83	27.409	0	0
ADGRG1	-0.81	5.706	20.828	0	0
RNH1	-0.836	20.404	39.944	0	0
OFD1	-0.809	18.472	36.762	0	0
SDAD1	-0.723	11.348	27.945	0	0
KLHDC3	-0.691	7.965	23.92	0	0
ZNFX1	-0.744	10.594	26.757	0	0
TES	-0.8	17.85	36.047	0	0
HGS	-0.693	5.22	20.585	0	0
BTG1	-0.733	80.676	90.008	0	0
RAB10	-0.705	8.861	24.904	0	0
PSMD3	-0.709	9.969	26.463	0	0
HUWE1	-0.696	5.953	21.403	0	0
AC016831.7	-0.797	15.663	32.839	0	0
KIAA1551	-0.857	22.731	42.116	0	0
PPP2R1A	-0.918	23.926	44.812	0	0
ORMDL2	-0.685	4.255	19.397	0	0
PLPBP	-0.689	6.303	21.786	0	0
CYB5B	-0.691	7.654	23.46	0	0
ZNHIT1	-0.816	18.579	37.465	0	0
AL365205.1	-0.674	2.478	17.404	0	0
CCT5	-0.818	17.129	35.012	0	0
HNRNPD	-0.781	14.093	31.255	0	0
TMEM126B	-0.681	7.618	23.396	0	0
ABHD17A	-0.705	4.781	19.934	0	0
CYCS	-0.975	28.058	49.668	0	0
RANBP2	-0.733	11.411	27.856	0	0
ATF7IP	-0.734	10.435	26.501	0	0
PHIP	-0.788	16.762	34.385	0	0
BTN3A1	-0.739	9.104	24.955	0	0
IFI27L2	-0.77	15.141	32.852	0	0
DCTN2	-0.73	13.057	30.181	0	0
COMT	-0.7	10.276	26.629	0	0
PATL2	-0.754	7.893	23.32	0	0
KANSL1	-0.707	7.056	22.502	0	0
MECP2	-0.708	9.088	25.006	0	0
SNRPD3	-0.94	25.289	45.988	0	0
EIF1AX	-0.862	21.687	41.477	0	0
C19orf25	-0.683	6.451	21.837	0	0
RAD21	-0.924	25.643	45.707	0	0
ADA	-0.689	6.323	21.633	0	0
BIN1	-1	29.974	51.878	0	0
ZBTB8OS	-0.714	12.527	29.21	0	0
ARID1B	-0.7	4.996	19.985	0	0
PNPLA2	-0.802	19.858	38.551	0	0
CDIPT	-0.661	4.562	19.55	0	0
MRPL28	-0.694	9.547	25.594	0	0
STAG2	-0.713	11.156	27.243	0	0
LAMTOR2	-0.728	12.559	29.325	0	0
PYCR2	-0.676	4.419	19.359	0	0
LSM10	-0.701	11.865	28.431	0	0
SMCHD1	-1.088	38.712	61.717	0	0
ERGIC2	-0.707	10.63	26.783	0	0
SPOP	-0.692	9.447	25.275	0	0
RASGRP2	-0.955	28.421	49.732	0	0
TAF3	-0.697	8.495	24.035	0	0
SUCLG1	-0.737	13.296	30.245	0	0
CHURC1	-1.056	33.417	56.926	0	0
MINOS1	-1.002	29.202	51.406	0	0
PSMA4	-0.828	17.993	35.548	0	0
TRMT112	-1.186	38.378	63.506	0	0
RTF2	-0.749	15.539	33.235	0	0
NDUFA7	-0.66	3.403	18.119	0	0
REEP5	-0.834	20.356	39.394	0	0
VTI1B	-0.693	11.61	27.958	0	0
ITK	-0.864	24.799	44.224	0	0
CNDP2	-0.678	8.642	24.278	0	0
PFKL	-0.69	8.794	24.406	0	0
PSMD2	-0.74	13.376	30.169	0	0
VPS4A	-0.686	11.419	27.856	0	0
BRD9	-0.682	6.192	21.275	0	0
ARHGAP9	-0.794	19.336	37.58	0	0
MAPKAPK3	-0.68	7.355	22.655	0	0
PRMT1	-0.785	17.898	35.983	0	0
OTUB1	-1.032	30.851	53.68	0	0
ACAT1	-0.661	3	17.57	0	0
IMPDH1	-0.677	6.455	21.556	0	0
ATXN2L	-0.673	7.698	23.077	0	0
RBM42	-0.692	11.144	27.473	0	0
NT5C	-0.759	15.91	33.235	0	0
CCNT1	-0.7	7.467	22.706	0	0
CNPY3	-0.834	22.587	42.32	0	0
TMEM147	-0.701	12.774	29.351	0	0
SHISA5	-1.053	35.198	58.152	0	0
EBP	-0.703	9.232	24.84	0	0
DOCK2	-0.674	7.766	23.039	0	0
EIF4G1	-0.685	5.977	20.879	0	0
TERF1	-0.657	5.2	20.049	0	0
GTF2F1	-0.696	12.897	29.543	0	0
SRGN	-1.119	49.1	68.835	0	0
FRYL	-0.682	7.351	22.527	0	0
PLSCR1	-0.762	16.758	33.516	0	0
CD82	-0.704	8.315	23.473	0	0
IER3IP1	-0.697	12.352	28.853	0	0
FPGS	-0.661	7.104	22.272	0	0
SSRP1	-0.719	10.698	26.553	0	0
HECTD1	-0.69	9.965	25.594	0	0
PAG1	-0.713	11.423	27.14	0	0
CD3G	-1.191	52.622	74.61	0	0
NDUFV1	-0.858	23.827	43.713	0	0
SEPHS2	-0.651	6.869	22.016	0	0
ZNF706	-0.856	23.364	43.279	0	0
COX17	-0.786	19.133	37.503	0	0
THEMIS2	-0.67	3.112	17.48	0	0
VPS4B	-0.702	12.897	29.223	0	0
ABCF1	-0.677	8.786	24.112	0	0
SLAMF7	-0.681	1.897	16.1	0	0
ZNF101	-0.699	5.208	19.819	0	0
PREB	-0.646	5.981	20.866	0	0
TGFBR3	-0.695	5.73	20.381	0	0
STAT2	-0.707	4.116	18.502	0	0
XPC	-0.68	4.941	19.537	0	0
TGS1	-0.692	12.336	28.597	0	0
GOPC	-0.664	9.447	25.006	0	0
SH2D1A	-0.718	11.192	26.91	0	0
VBP1	-0.668	9.79	25.441	0	0
STK38	-0.767	19.233	37.197	0	0
SMARCC2	-0.673	8.686	23.907	0	0
PHF14	-0.665	5.989	20.79	0	0
DPY30	-0.674	10.467	26.156	0	0
CALM3	-1.104	38.425	60.848	0	0
RFC1	-0.711	13.838	30.36	0	0
DDX54	-0.655	7.849	23	0	0
SSBP1	-0.986	29.676	51.495	0	0
RSRC1	-0.667	5.076	19.64	0	0
PRRC2B	-0.689	7.638	22.604	0	0
ATP6V1E1	-0.646	7.287	22.374	0	0
IKBKG	-0.65	5.993	20.777	0	0
DNASE2	-0.638	4.263	18.745	0	0
TMX1	-0.685	11.12	27.038	0	0
PIH1D1	-0.708	14.459	31.229	0	0
SLC38A1	-0.851	24.711	44.48	0	0
ISY1	-0.639	5	19.589	0	0
ARHGDIA	-1.148	39.306	63.225	0	0
DDX3X	-0.815	22.966	41.745	0	0
STARD3NL	-0.663	7.256	22.17	0	0
SNRPN	-0.874	26.823	47.278	0	0
PTK2B	-0.664	7.523	22.412	0	0
MRPS31	-0.666	7.279	22.157	0	0
SMIM37	-0.706	15.344	32.366	0	0
USP33	-0.675	8.363	23.409	0	0
PSMA1	-0.951	27.783	49.182	0	0
TMEM160	-0.786	19.201	37.554	0	0
WAC	-0.665	9.857	25.313	0	0
SLC25A20	-0.636	3.004	17.199	0	0
MRPL34	-0.748	17.954	35.868	0	0
FAM96B	-0.92	26.699	47.866	0	0
KEAP1	-0.631	2.339	16.458	0	0
SLIRP	-0.748	16.256	33.67	0	0
EMG1	-0.644	1.295	15.27	0	0
SKA2	-0.654	5.092	19.55	0	0
GTF2I	-0.663	7.088	21.837	0	0
SOCS3	-0.841	17.914	32.175	0	0
RHOG	-0.993	30.333	52.134	0	0
SSR3	-0.737	15.882	32.903	0	0
IL6ST	-0.761	17.009	33.414	0	0
GTF2H5	-0.644	7.519	22.349	0	0
ADD1	-0.643	6.339	20.981	0	0
RSAD2	-0.751	6.686	21.007	0	0
CCM2	-0.677	11.75	27.473	0	0
FBXO6	-0.647	4.319	18.592	0	0
FGD3	-0.71	14.854	31.204	0	0
VOPP1	-0.659	9.738	25.121	0	0
NFATC2IP	-0.65	3.949	18.157	0	0
LDLRAP1	-0.733	13.985	29.939	0	0
HSBP1	-0.637	7.252	22.131	0	0
RELB	-0.693	8.24	22.987	0	0
FLII	-0.636	5.435	19.857	0	0
BOD1L1	-0.662	4.781	19.014	0	0
TMEM59	-1.088	36.951	60.58	0	0
SF3A2	-0.787	21.01	39.79	0	0
TTC1	-0.652	9.515	24.751	0	0
HLA-DQA1	-0.718	1.964	15.832	0	0
AC004687.1	-0.657	5.14	19.41	0	0
DOCK10	-0.693	13.977	30.143	0	0
VHL	-0.64	6.678	21.301	0	0
ATP1B3	-0.675	10.459	25.965	0	0
EPB41	-0.745	18.858	36.162	0	0
CTDSP1	-0.629	5.913	20.381	0	0
QARS	-0.633	5.522	19.895	0	0
SRPK1	-0.642	6.411	20.905	0	0
LRRC47	-0.626	4.156	18.362	0	0
MLEC	-0.635	3.156	17.174	0	0
RAB5IF	-0.744	17.141	34.692	0	0
PDCD10	-0.695	14.599	31.089	0	0
SLC25A11	-0.631	6.16	20.649	0	0
CDC26	-0.679	13.376	29.606	0	0
SURF4	-0.712	15.922	32.839	0	0
BIRC3	-0.753	11.021	25.76	0	0
DDX60	-0.692	5.61	19.78	0	0
HELZ	-0.657	9.594	24.674	0	0
SF3A3	-0.682	13.328	29.479	0	0
COMMD4	-0.629	5.311	19.601	0	0
SETX	-0.667	9.331	24.214	0	0
SIRT7	-0.637	7.108	21.774	0	0
CD59	-0.659	3.315	17.25	0	0
PPP6R1	-0.636	5.152	19.397	0	0
CCDC107	-0.725	17.639	34.781	0	0
UPF3B	-0.639	6.861	21.352	0	0
MAN1A2	-0.643	7.566	22.17	0	0
MRPS33	-0.633	7.224	21.837	0	0
CSNK1A1	-0.794	22.464	41.209	0	0
SDF2L1	-0.703	13.168	29.006	0	0
DNAJC15	-0.746	17.611	34.948	0	0
CYC1	-0.729	15.503	32.2	0	0
COPS5	-0.707	16.145	33.12	0	0
CNTRL	-0.649	7.973	22.54	0	0
ACTR1A	-0.631	7.578	22.208	0	0
LAT	-1.16	41.995	65.73	0	0
BDP1	-0.674	12.308	27.818	0	0
SPATA13	-0.65	6.809	21.224	0	0
ZNF24	-0.711	16.4	33.056	0	0
MRPL16	-0.656	11.021	26.527	0	0
SAFB2	-0.67	11.583	26.91	0	0
SUPT5H	-0.662	12.16	27.766	0	0
SBNO1	-0.642	6.993	21.429	0	0
ZMAT2	-0.683	14.977	31.549	0	0
MLX	-0.643	10.316	25.466	0	0
HERC1	-0.664	8.383	23.026	0	0
GLIPR1	-0.687	13.543	29.3	0	0
MPDU1	-0.622	5.606	19.806	0	0
NIPBL	-0.71	16.758	33.325	0	0
NPRL2	-0.637	8.431	23.09	0	0
UQCRC2	-0.759	19.025	36.647	0	0
USO1	-0.623	5.216	19.295	0	0
CMC1	-0.714	12.336	27.064	0	0
SON	-1.242	61.328	84.002	0	0
PRKD2	-0.64	3.801	17.621	0	0
YIPF3	-0.635	10.136	25.211	0	0
TROVE2	-0.677	14.535	30.654	0	0
NFKBIB	-0.638	8.825	23.524	0	0
RHOF	-0.85	25.102	44.787	0	0
CCT6A	-0.752	18.069	35.024	0	0
THEM4	-0.692	13.037	28.38	0	0
PDAP1	-0.76	19.826	37.912	0	0
CERS2	-0.619	7.188	21.595	0	0
SUN2	-0.692	15.356	31.523	0	0
TBC1D1	-0.629	6.108	20.279	0	0
FAM192A	-0.617	6.483	20.726	0	0
ATP6V1F	-0.876	25.855	46.282	0	0
RFXANK	-0.617	8.686	23.409	0	0
RBMS1	-0.677	12.603	27.933	0	0
SORL1	-0.716	14.81	30.437	0	0
MCTS1	-0.633	9.738	24.674	0	0
PDCD6IP	-0.659	13.069	28.546	0	0
SLC35A4	-0.615	4.403	18.247	0	0
PREX1	-0.632	6.04	20.036	0	0
MAF1	-0.762	21.496	40.174	0	0
ADAM10	-0.652	9.531	24.125	0	0
ZC3H13	-0.638	9.634	24.393	0	0
SFXN1	-0.692	15.236	31.242	0	0
FARSA	-0.614	5.128	19.065	0	0
PTBP3	-0.662	13.025	28.546	0	0
SNX20	-0.631	3.435	17.046	0	0
GARS	-0.641	9.941	24.764	0	0
OARD1	-0.611	5.71	19.716	0	0
DNAJB14	-0.657	12.595	27.933	0	0
HDAC7	-0.624	5.833	19.806	0	0
PSMC3	-0.687	14.858	31.178	0	0
NUB1	-0.705	17.173	33.606	0	0
TDG	-0.635	10.335	25.236	0	0
CEP57	-0.661	14.005	29.785	0	0
DCTPP1	-0.627	5.339	19.218	0	0
SELENOH	-1.071	37.82	60.44	0	0
RTF1	-0.669	14.91	31.089	0	0
RNASEH2C	-0.699	15.296	31.472	0	0
POLR2G	-0.762	20.006	38.04	0	0
TOB1	-0.704	15.714	31.255	0	0
RORA	-0.728	18.97	35.548	0	0
PTPN2	-0.7	18.105	35.05	0	0
TAZ	-0.639	10.084	24.84	0	0
CAMK2G	-0.637	6.2	20.125	0	0
ZCCHC17	-0.606	5.598	19.499	0	0
CDK11A	-0.655	12.87	28.175	0	0
CDK4	-0.633	7.176	21.301	0	0
PRPF38A	-0.608	6.136	20.125	0	0
MUC20-OT1	-0.649	9.539	23.971	0	0
CSNK2A1	-0.612	8.176	22.502	0	0
TMED5	-0.625	8.885	23.23	0	0
CPT1A	-0.602	2.442	15.794	0	0
STX16	-0.658	9.471	23.805	0	0
ARF6	-0.659	13.826	29.594	0	0
EEF1E1	-0.606	5	18.745	0	0
BSDC1	-0.64	6.168	19.985	0	0
MRPS14	-0.592	3.598	17.071	0	0
RHOT2	-0.643	13.268	28.827	0	0
DCXR	-0.769	21.679	39.586	0	0
YARS	-0.636	11.77	26.872	0	0
MPG	-0.657	13.611	29.261	0	0
VPS26B	-0.604	4.578	18.196	0	0
SEC13	-0.669	14.284	30.194	0	0
NDUFA8	-0.601	7.61	21.786	0	0
PNKP	-0.61	6.594	20.47	0	0
ACTR1B	-0.62	9.766	24.342	0	0
URM1	-0.657	13.762	29.466	0	0
NSD1	-0.616	9.033	23.371	0	0
SIGMAR1	-0.605	5.897	19.665	0	0
LSM2	-0.707	16.312	32.724	0	0
ACO2	-0.606	8.355	22.668	0	0
CNPPD1	-0.643	14.224	30.041	0	0
TPT1	-0.203	98.207	98.058	0	0
CDK6	-0.632	4.945	18.477	0	0
SMC3	-0.658	12.204	27.153	0	0
SECISBP2	-0.704	18.432	34.922	0	0
CTSB	-0.616	9.535	23.933	0	0
CD4	-0.703	9.088	22.911	0	0
RASSF7	-0.622	9.73	24.201	0	0
THEMIS	-0.643	11.16	25.773	0	0
NDRG1	-0.613	2.678	15.921	0	0
NUMA1	-0.639	7.507	21.365	0	0
GRSF1	-0.741	21.412	39.458	0	0
ATP5F1A	-0.954	33.748	53.539	0	0
SRSF8	-0.647	12.921	28.086	0	0
ZNF106	-0.606	7.12	20.969	0	0
SMAP2	-0.625	10.865	25.658	0	0
IL10RB	-0.597	3.701	17.02	0	0
MYD88	-0.613	10.794	25.454	0	0
GDI1	-0.643	12.451	27.37	0	0
NUP50	-0.603	5.937	19.589	0	0
RPA1	-0.611	7.228	21.109	0	0
CABIN1	-0.602	5.1	18.592	0	0
PSMA3-AS1	-0.634	9.937	24.227	0	0
CLPP	-0.715	19.125	36.328	0	0
AP2S1	-0.776	20.826	38.64	0	0
SUSD3	-0.656	6.714	20.24	0	0
ZCRB1	-0.606	9.754	24.137	0	0
SEPT1	-1.072	40.159	62.676	0	0
WAPL	-0.606	8.722	22.872	0	0
CDC42EP3	-0.62	9.375	23.499	0	0
PPCS	-0.646	15.216	31.089	0	0
JUND	-0.682	14.097	28.968	0	0
APOL3	-0.591	5.479	19.014	0	0
CMTM7	-0.616	11.862	26.795	0	0
EIF4E2	-0.61	10.897	25.671	0	0
RNF34	-0.597	3.709	16.956	0	0
LINC00861	-0.876	31.477	51.61	0	0
POLR2F	-0.657	15.85	32.047	0	0
PSMD4	-0.759	21.129	39.037	0	0
CAPRIN1	-0.612	9.881	24.201	0	0
PSMD1	-0.603	7.499	21.339	0	0
CAPZB	-1.139	50.036	71.799	0	0
C6orf89	-0.59	6.857	20.598	0	0
BCL2	-0.68	10.304	24.367	0	0
AP2A1	-0.577	2.885	15.985	0	0
RPUSD3	-0.581	6.463	20.125	0	0
ABHD3	-0.592	5.646	19.116	0	0
NKAP	-0.604	9.272	23.435	0	0
NDE1	-0.624	10.017	24.24	0	0
USB1	-0.583	7.307	21.135	0	0
LSM3	-0.742	19.739	37.209	0	0
IRAK4	-0.625	11.543	26.144	0	0
PFDN1	-0.62	13.483	28.789	0	0
CLIC3	-0.682	7.869	21.326	0	0
DR1	-0.613	12.124	27.064	0	0
ATP5MF	-1.069	39.625	61.705	0	0
SIRT2	-0.582	6.738	20.406	0	0
USP4	-0.605	8.638	22.54	0	0
MCL1	-0.789	25.803	44.467	0	0
HIKESHI	-0.612	11.503	26.22	0	0
DNAJC8	-0.8	24.301	43.355	0	0
NBPF15	-0.663	3.144	16.126	0	0
TANK	-0.597	8.626	22.591	0	0
TXN2	-0.659	15.447	31.331	0	0
LCP2	-0.874	30.66	50.92	0	0
NECAP2	-0.709	21.125	38.398	0	0
SMIM29	-0.585	7.646	21.467	0	0
RC3H1	-0.604	5.937	19.346	0	0
CFDP1	-0.603	9.989	24.137	0	0
ECHDC1	-0.593	9.212	23.281	0	0
COMMD1	-0.575	7.905	21.722	0	0
PCF11	-0.624	8.873	22.668	0	0
SDF2	-0.59	8.347	22.157	0	0
FAM120A	-0.579	3.913	17.007	0	0
DECR1	-0.698	16.376	32.162	0	0
PLEKHB2	-0.591	5.411	18.681	0	0
MGMT	-0.608	12.117	26.898	0	0
COA4	-0.58	7.132	20.764	0	0
MTHFD2	-0.609	8.63	22.412	0	0
ME2	-0.58	6.1	19.486	0	0
ZDHHC24	-0.57	5.925	19.32	0	0
VPS72	-0.573	6.487	19.972	0	0
TARS	-0.571	4.777	17.927	0	0
DMAC1	-0.595	7.65	21.211	0	0
SZRD1	-0.619	13.336	28.354	0	0
MTR	-0.604	5.654	18.924	0	0
YTHDC1	-0.74	23.221	40.889	0	0
PTPN18	-0.575	3.056	15.934	0	0
ASCC2	-0.586	9.268	23.256	0	0
MRPS26	-0.599	10.431	24.712	0	0
PSMC5	-0.875	28.03	48.071	0	0
GOLPH3	-0.582	9.367	23.435	0	0
MTIF3	-0.588	8.897	22.745	0	0
CCDC115	-0.592	11.467	26.105	0	0
STX10	-0.602	12.642	27.575	0	0
LAGE3	-0.59	8.04	21.722	0	0
PPP1R7	-0.663	17.021	33.248	0	0
PARP8	-0.714	21.775	38.666	0	0
POLE4	-0.635	15.296	30.795	0	0
DNAJA3	-0.583	4.945	18.03	0	0
BCL2L1	-0.593	2.474	15.167	0	0
TAGAP	-0.792	27.636	45.592	0	0
SEC11A	-0.848	27.082	46.524	0	0
AK3	-0.568	7.455	21.032	0	0
JAGN1	-0.586	10.842	25.109	0	0
CHMP1A	-0.571	8.319	22.029	0	0
CMTM6	-0.684	19.527	35.957	0	0
CDK12	-0.591	7.901	21.403	0	0
NDUFB6	-0.719	19.715	36.583	0	0
PLEKHF1	-0.581	5.088	18.157	0	0
MUS81	-0.571	3.797	16.675	0	0
SPG21	-0.582	10.658	24.891	0	0
VAV1	-0.567	4.562	17.506	0	0
ITGB1BP1	-0.643	15.479	31.025	0	0
NT5C3A	-0.674	19.368	35.254	0	0
B4GALT3	-0.581	10.025	24.086	0	0
CD300A	-0.609	5.993	18.975	0	0
SSNA1	-0.694	18.83	35.433	0	0
CHD2	-0.68	19.157	35.037	0	0
RNF115	-0.579	10.14	24.201	0	0
TAPBPL	-0.575	6.407	19.652	0	0
COA6	-0.572	8.14	21.722	0	0
CARHSP1	-0.625	8.897	22.425	0	0
RPA3	-0.653	13.021	27.473	0	0
GHITM	-0.864	28.452	48.326	0	0
TRIM21	-0.571	5.068	18.03	0	0
ERICH1	-0.618	14.722	29.696	0	0
STIP1	-0.584	6.283	19.384	0	0
DAP3	-0.675	19.392	35.944	0	0
SPAG7	-0.601	13.407	28.239	0	0
PRRC2A	-0.582	5.921	18.962	0	0
STAT5A	-0.571	4.522	17.378	0	0
KMT2E-AS1	-0.601	6.873	20.1	0	0
NORAD	-0.599	9.479	23.179	0	0
CCDC90B	-0.573	8.295	21.774	0	0
SNRPB	-0.981	36.947	57.782	0	0
KRCC1	-0.572	5.363	18.285	0	0
SEC61A1	-0.597	11.722	25.978	0	0
FMC1	-0.563	6.116	19.218	0	0
CCAR1	-0.626	14.663	29.491	0	0
KDELR2	-0.652	16.906	32.686	0	0
PMVK	-0.568	6.467	19.589	0	0
NOP56	-0.613	12.706	27.102	0	0
MAT2B	-0.836	28.56	48.569	0	0
GNPAT	-0.57	8.662	22.221	0	0
S1PR5	-0.652	5.275	17.979	0	0
EIF6	-0.616	14.412	29.606	0	0
UBE2E1	-0.569	7.124	20.368	0	0
NCBP2	-0.571	9.463	23.179	0	0
ATF4	-0.661	18.806	34.999	0	0
THUMPD1	-0.619	14.412	29.261	0	0
NAP1L1	-0.982	38.692	59.149	0	0
POLR2J3.1	-0.588	2.917	15.436	0	0
DPF2	-0.553	6.562	19.678	0	0
YWHAB	-1.092	63.164	82.328	0	0
CCNDBP1	-0.643	17.667	33.67	0	0
MRPS7	-0.621	15.663	31.255	0	0
MARS	-0.564	6.63	19.678	0	0
EIF2S1	-0.57	9.072	22.706	0	0
CCT7	-0.811	26.321	45.208	0	0
TIMMDC1	-0.553	6.236	19.231	0	0
CD84	-0.612	2.809	15.257	0	0
MED16	-0.56	3.662	16.254	0	0
MRPL58	-0.551	7.005	20.164	0	0
C19orf12	-0.566	2.964	15.474	0	0
COPG1	-0.551	4.917	17.723	0	0
GNL3	-0.581	7.455	20.649	0	0
RSRP1	-1.03	41.92	64.452	0	0
MDM4	-0.596	9.527	23.013	0	0
DHX36	-0.585	11.754	25.926	0	0
BAX	-0.763	24.372	42.078	0	0
CFAP298	-0.554	7.16	20.317	0	0
EFCAB14	-0.572	6.997	20.036	0	0
REL	-0.651	18.503	34.117	0	0
CHTF8	-0.566	9.116	22.642	0	0
UNC45A	-0.556	3.419	15.909	0	0
TXNDC17	-0.613	9.981	23.562	0	0
DCAF8	-0.573	6.821	19.806	0	0
MT1X	-0.661	17.978	33.925	0	0
MCM3	-0.603	4.132	16.599	0	0
NELFE	-0.586	12.71	27.179	0	0
NDUFS2	-0.657	17.754	33.644	0	0
TUBB	-0.912	34.927	53.194	0	0
MRPS34	-0.743	22.831	40.34	0	0
RAB7A	-0.76	25.09	43.637	0	0
TRAPPC4	-0.553	9.244	22.847	0	0
LRRC59	-0.568	8.319	21.62	0	0
CHTOP	-0.566	8.295	21.518	0	0
GNB1	-0.564	6.642	19.537	0	0
ST6GAL1	-0.59	4.642	17.186	0	0
CDC40	-0.583	13.328	27.856	0	0
ZNF107	-0.593	4.67	17.225	0	0
AP3B1	-0.558	8.423	21.659	0	0
XPA	-0.585	10.937	24.7	0	0
MRPS12	-0.577	11.507	25.645	0	0
TMBIM1	-0.598	14.408	29.159	0	0
MYC	-0.708	21.133	35.229	0	0
HMGN4	-0.627	17.384	33.223	0	0
MIER1	-0.621	16.77	31.906	0	0
ODF3B	-0.587	3.06	15.359	0	0
ORAI1	-0.549	5.662	18.426	0	0
ZFAND6	-0.558	9.794	23.384	0	0
CBX5	-0.563	5.251	17.902	0	0
LONP2	-0.575	9.212	22.515	0	0
KAT6A	-0.572	7.722	20.764	0	0
COX5A	-0.927	34.995	54.459	0	0
LRBA	-0.57	9.351	22.694	0	0
GTF2E2	-0.536	6.574	19.486	0	0
RING1	-0.55	7.319	20.381	0	0
CCT3	-0.796	26.209	44.735	0	0
PSME3	-0.552	5.841	18.566	0	0
USP16	-0.66	19.966	36.264	0	0
TRNT1	-0.566	4.084	16.522	0	0
STMN1	-0.723	13.364	25.965	0	0
ZDHHC12	-0.542	7.068	20.087	0	0
MRPL36	-0.54	8.188	21.454	0	0
TTC17	-0.599	13.822	28.188	0	0
CCDC12	-0.674	20.898	37.72	0	0
USP1	-0.591	10.332	23.856	0	0
FASTK	-0.557	8.594	21.812	0	0
SLC52A2	-0.54	3.574	15.921	0	0
RBBP4	-0.663	18.966	34.756	0	0
SYS1	-0.554	6.307	19.09	0	0
IKBKE	-0.553	5.562	18.119	0	0
RBM25	-0.89	33.254	53.348	0	0
AC243960.1	-0.689	21.552	37.81	0	0
SUGT1	-0.578	12.722	26.808	0	0
SNRNP27	-0.537	6.176	18.911	0	0
SAE1	-0.573	9.869	23.384	0	0
SERBP1	-1.048	43.055	64.643	0	0
PSMC2	-0.566	11.742	25.799	0	0
UFL1	-0.555	8.355	21.441	0	0
CREBZF	-0.565	5.813	18.4	0	0
PSD4	-0.558	3.351	15.589	0	0
MRFAP1	-0.648	19.639	35.88	0	0
CST7	-0.909	32.712	47.406	0	0
PPWD1	-0.562	8.893	21.978	0	0
TMEM167A	-0.548	9.18	22.464	0	0
SH3BP2	-0.561	1.924	13.966	0	0
HSPD1	-0.786	27.632	44.94	0	0
MLLT10	-0.568	7.55	20.355	0	0
B3GAT3	-0.546	8.618	21.748	0	0
TRAFD1	-0.556	7.654	20.445	0	0
B4GALT1	-0.565	6.754	19.397	0	0
EXOG	-0.555	3.136	15.295	0	0
TEX264	-0.623	17.42	32.929	0	0
TRBC1	-0.77	28.197	43.688	0	0
CLPTM1	-0.534	5.869	18.451	0	0
ANXA4	-0.538	4.65	16.969	0	0
YIF1A	-0.54	7.957	20.93	0	0
RAB35	-0.529	3.243	15.423	0	0
EBLN3P	-0.602	14.105	28.367	0	0
MED11	-0.532	2.251	14.26	0	0
ZBTB7A	-0.548	3.443	15.602	0	0
DPP7	-0.892	33.943	54.983	0	0
PRDM2	-0.569	5.825	18.234	0	0
RICTOR	-0.57	9.869	23.09	0	0
RDH11	-0.553	5.048	17.378	0	0
EP400	-0.554	3.773	15.947	0	0
HTATIP2	-0.545	10.499	23.997	0	0
HNRNPAB	-0.573	4.343	16.573	0	0
MTA2	-0.54	5.343	17.774	0	0
IDH3B	-0.586	14.551	29.185	0	0
HMGA1	-0.589	9.674	22.809	0	0
DPM2	-0.534	6.861	19.589	0	0
RUVBL1	-0.529	5.805	18.311	0	0
SRP72	-0.603	15.192	29.798	0	0
SRP68	-0.527	7.451	20.304	0	0
GLIPR2	-0.583	12.276	25.939	0	0
TNRC6C	-0.572	4.243	16.458	0	0
SF3B3	-0.543	5.367	17.723	0	0
MT1E	-0.574	5.59	17.966	0	0
PLEC	-0.587	6.419	18.796	0	0
INPP4A	-0.551	2.917	14.95	0	0
[truncated: 11,852 more rows]
